# Supplementary material for: Bridged bicyclic peptides as potential drug scaffolds: synthesis, structure, protein binding and stability
Source: Chem Sci. 2015 Jul 13;6(10):5473–90. doi: 10.1039/c5sc01699a (PMC5949603; doi:10.1039/c5sc01699a)
Supplement: Supplementary file 2 [file SC-006-C5SC01699A-s002.cif]

# Electronic Supplementary Material (ESI) for Chemical Science.
# This journal is © The Royal Society of Chemistry 2015

####################################################################### 
# 
# This file contains crystal structure data downloaded from the 
# Cambridge Structural Database (CSD) hosted by the Cambridge 
# Crystallographic Data Centre (CCDC).
# 
# Full information about CCDC data access policies and citation 
# guidelines are available at http://www.ccdc.cam.ac.uk/access/V1 
# 
# Audit and citation data items may have been added by the CCDC. 
# Please retain this information to preserve the provenance of 
# this file and to allow appropriate attribution of the data. 
# 
#######################################################################

data_14jlr002c
_database_code_depnum_ccdc_archive 'CCDC 1063793'
_audit_update_record             
;
2015-05-07 deposited with the CCDC.
2015-07-13 downloaded from the CCDC.
;

_audit_creation_date             2015-05-01T12:06:13-00:00
_audit_creation_method           'WinGX routine CIF_UPDATE'

#----------------------------------------------------------------------------#
#                   CHEMICAL INFORMATION                                     #
#----------------------------------------------------------------------------#

_chemical_name_systematic        
;
 ?
;
_chemical_formula_sum            'C74 H112 N16 O18'
_chemical_formula_weight         1513.79
_chemical_absolute_configuration syn

#----------------------------------------------------------------------------#
#                   UNIT CELL INFORMATION                                    #
#----------------------------------------------------------------------------#

_symmetry_cell_setting           monoclinic
_symmetry_space_group_name_H-M   'P 21'
_symmetry_space_group_name_Hall  'P 2yb'
_symmetry_Int_Tables_number      4
loop_
_symmetry_equiv_pos_as_xyz
'x, y, z'
'-x, y+1/2, -z'

_cell_length_a                   9.2715(4)
_cell_length_b                   36.7577(15)
_cell_length_c                   11.3129(5)
_cell_angle_alpha                90
_cell_angle_beta                 90.098(4)
_cell_angle_gamma                90
_cell_volume                     3855.4(3)
_cell_formula_units_Z            2
_cell_measurement_temperature    120(2)
_cell_measurement_reflns_used    3083
_cell_measurement_theta_min      1.792
_cell_measurement_theta_max      20.831

#----------------------------------------------------------------------------#
#                   CRYSTAL INFORMATION                                      #
#----------------------------------------------------------------------------#

_exptl_crystal_description       prism
_exptl_crystal_density_diffrn    1.304
_exptl_crystal_F_000             1624
_exptl_special_details           
;
 ?
;

#----------------------------------------------------------------------------#
#                   ABSORPTION CORRECTION                                    #
#----------------------------------------------------------------------------#

_exptl_absorpt_coefficient_mu    0.094
_exptl_absorpt_correction_type   multi-scan
_exptl_absorpt_process_details   
;
        CrysAlisPro, Agilent Technologies,
        Version 1.171.37.31 (release 14-01-2014 CrysAlis171 .NET)
        (compiled Jan 14 2014,18:38:05)
        Empirical absorption correction using spherical harmonics,
 implemented in SCALE3 ABSPACK scaling algorithm.
;
_exptl_absorpt_correction_T_min  0.83277
_exptl_absorpt_correction_T_max  1

#----------------------------------------------------------------------------#
#                   DATA COLLECTION                                          #
#----------------------------------------------------------------------------#

_diffrn_source                   'SuperNova (Mo) X-ray Source'
_diffrn_ambient_temperature      120(2)
_diffrn_radiation_wavelength     0.71073
_diffrn_radiation_type           MoK\a
_diffrn_radiation_monochromator  mirror
_diffrn_radiation_probe          x-ray
_diffrn_detector                 'CCD plate'
_diffrn_detector_type            Eos
_diffrn_detector_area_resol_mean 16.0965
_diffrn_orient_matrix_ub_11      0.0427416
_diffrn_orient_matrix_ub_12      -0.0106885
_diffrn_orient_matrix_ub_13      0.0387596
_diffrn_orient_matrix_ub_21      -0.0021259
_diffrn_orient_matrix_ub_22      0.0141057
_diffrn_orient_matrix_ub_23      0.0427504
_diffrn_orient_matrix_ub_31      -0.0634104
_diffrn_orient_matrix_ub_32      -0.0076774
_diffrn_orient_matrix_ub_33      0.0245704
_diffrn_measurement_device       'four-circle diffractometer'
_diffrn_measurement_device_type  'SuperNova, Single source at offset, Eos'
_diffrn_measurement_method       '\w scans'
_diffrn_reflns_av_R_equivalents  0.1025
_diffrn_reflns_av_unetI/netI     0.1914
_diffrn_reflns_number            26472
_diffrn_reflns_limit_h_min       -10
_diffrn_reflns_limit_h_max       10
_diffrn_reflns_limit_k_min       -41
_diffrn_reflns_limit_k_max       43
_diffrn_reflns_limit_l_min       -13
_diffrn_reflns_limit_l_max       13
_diffrn_reflns_theta_min         1.8
_diffrn_reflns_theta_max         24.713
_diffrn_reflns_theta_full        25.242
_diffrn_measured_fraction_theta_full 0.94
_diffrn_measured_fraction_theta_max 0.995
_diffrn_reflns_Laue_measured_fraction_full 0.94
_diffrn_reflns_Laue_measured_fraction_max 0.995
_diffrn_reflns_point_group_measured_fraction_full 0.854
_diffrn_reflns_point_group_measured_fraction_max 0.905
_reflns_Friedel_fraction_full    0.765
_reflns_Friedel_fraction_max     0.811
_reflns_Friedel_coverage         0.787
_reflns_number_total             11905
_reflns_number_gt                7552
_reflns_threshold_expression     'I > 2\s(I)'

#----------------------------------------------------------------------------#
#                   COMPUTER PROGRAMS USED                                   #
#----------------------------------------------------------------------------#

_computing_data_collection       
;
        CrysAlisPro, Agilent Technologies,
        Version 1.171.37.31 (release 14-01-2014 CrysAlis171 .NET)
        (compiled Jan 14 2014,18:38:05)
;
_computing_cell_refinement       
;
        CrysAlisPro, Agilent Technologies,
        Version 1.171.37.31 (release 14-01-2014 CrysAlis171 .NET)
        (compiled Jan 14 2014,18:38:05)
;
_computing_data_reduction        
;
        CrysAlisPro, Agilent Technologies,
        Version 1.171.37.31 (release 14-01-2014 CrysAlis171 .NET)
        (compiled Jan 14 2014,18:38:05)
;
_computing_structure_refinement  'SHELXL-2013 (Sheldrick, 2013)'

#----------------------------------------------------------------------------#
#                   STRUCTURE SOLUTION                                       #
#----------------------------------------------------------------------------#

_atom_sites_solution_hydrogens   geom

#----------------------------------------------------------------------------#
#                   REFINEMENT INFORMATION                                   #
#----------------------------------------------------------------------------#

_refine_special_details          
;
 ?
;
_refine_ls_structure_factor_coef Fsqd
_refine_ls_matrix_type           full
_refine_ls_weighting_scheme      calc
_refine_ls_weighting_details     
'w=1/[\s^2^(Fo^2^)+(0.1371P)^2^+60.5412P] where P=(Fo^2^+2Fc^2^)/3'
_refine_ls_hydrogen_treatment    constr
_refine_ls_extinction_method     SHELXL
_refine_ls_extinction_expression Fc^*^=kFc[1+0.001xFc^2^\l^3^/sin(2\q)]^-1/4^
_refine_ls_extinction_coef       0.020(3)
_refine_ls_number_reflns         11905
_refine_ls_number_parameters     964
_refine_ls_number_restraints     481
_refine_ls_R_factor_all          0.2072
_refine_ls_R_factor_gt           0.157
_refine_ls_wR_factor_ref         0.411
_refine_ls_wR_factor_gt          0.3787
_refine_ls_goodness_of_fit_ref   1.063
_refine_ls_restrained_S_all      1.049
_refine_ls_shift/su_max          0
_refine_ls_shift/su_mean         0
_refine_ls_abs_structure_details 
;
 Flack x determined using 2087 quotients [(I+)-(I-)]/[(I+)+(I-)]
 (Parsons and Flack (2004), Acta Cryst. A60, s61).
;
_refine_ls_abs_structure_Flack   1.8(10)
_refine_diff_density_max         0.824
_refine_diff_density_min         -0.597
_refine_diff_density_rms         0.151

#----------------------------------------------------------------------------#
#                   CONSTRAINTS AND RESTRAINTS                               #
#----------------------------------------------------------------------------#


#----------------------------------------------------------------------------#
#                   ATOMIC TYPES, COORDINATES AND THERMAL PARAMETERS         #
#----------------------------------------------------------------------------#

loop_
_atom_type_symbol
_atom_type_description
_atom_type_scat_dispersion_real
_atom_type_scat_dispersion_imag
_atom_type_scat_source
C C 0.0033 0.0016 'International Tables Vol C Tables 4.2.6.8 and 6.1.1.4'
H H 0 0 'International Tables Vol C Tables 4.2.6.8 and 6.1.1.4'
N N 0.0061 0.0033 'International Tables Vol C Tables 4.2.6.8 and 6.1.1.4'
O O 0.0106 0.006 'International Tables Vol C Tables 4.2.6.8 and 6.1.1.4'

loop_
_atom_site_label
_atom_site_type_symbol
_atom_site_fract_x
_atom_site_fract_y
_atom_site_fract_z
_atom_site_U_iso_or_equiv
_atom_site_adp_type
_atom_site_occupancy
_atom_site_site_symmetry_order
_atom_site_calc_flag
_atom_site_refinement_flags_posn
_atom_site_refinement_flags_adp
_atom_site_refinement_flags_occupancy
_atom_site_disorder_assembly
_atom_site_disorder_group
C101 C 0.282(4) 0.3706(10) 0.716(3) 0.077(10) Uani 1 1 d . U . . .
H101 H 0.1929 0.3579 0.7137 0.092 Uiso 1 1 calc R U . . .
C102 C 0.361(4) 0.3714(11) 0.614(4) 0.089(11) Uani 1 1 d . U . . .
H102 H 0.3286 0.3611 0.5422 0.107 Uiso 1 1 calc R U . . .
C103 C 0.500(4) 0.3897(11) 0.627(4) 0.091(11) Uani 1 1 d . U . . .
H103 H 0.5562 0.3933 0.5579 0.109 Uiso 1 1 calc R U . . .
C104 C 0.551(4) 0.4015(9) 0.728(3) 0.071(9) Uani 1 1 d . U . . .
C105 C 0.465(4) 0.3984(10) 0.823(3) 0.077(10) Uani 1 1 d . U . . .
H105 H 0.5015 0.4051 0.8983 0.092 Uiso 1 1 calc R U . . .
C106 C 0.317(4) 0.3851(10) 0.814(3) 0.079(10) Uani 1 1 d . U . . .
H106 H 0.2504 0.3871 0.8781 0.095 Uiso 1 1 calc R U . . .
C107 C 0.705(2) 0.4164(6) 0.745(2) 0.033(5) Uani 1 1 d . U . . .
H10A H 0.7668 0.3957 0.7688 0.04 Uiso 1 1 calc R U . . .
H10B H 0.7394 0.4246 0.6668 0.04 Uiso 1 1 calc R U . . .
C108 C 0.732(2) 0.4465(6) 0.830(2) 0.036(5) Uani 1 1 d . U . . .
H108 H 0.6954 0.4371 0.9077 0.043 Uiso 1 1 calc R U . . .
C109 C 0.643(2) 0.4827(5) 0.8068(17) 0.019(4) Uani 1 1 d . U . . .
C110 C 0.716(2) 0.5087(6) 1.0020(17) 0.025(5) Uani 1 1 d . U . . .
H11C H 0.8166 0.5173 0.9932 0.03 Uiso 1 1 calc R U . . .
H11D H 0.7172 0.484 1.0374 0.03 Uiso 1 1 calc R U . . .
C111 C 0.630(2) 0.5344(6) 1.0758(18) 0.029(5) Uani 1 1 d . U . . .
H11E H 0.691 0.5465 1.1359 0.035 Uiso 1 1 calc R U . . .
H11F H 0.5495 0.5217 1.116 0.035 Uiso 1 1 calc R U . . .
C112 C 0.572(2) 0.5622(6) 0.9845(18) 0.026(5) Uani 1 1 d . U . . .
H11A H 0.6431 0.5818 0.9698 0.031 Uiso 1 1 calc R U . . .
H11B H 0.4801 0.5732 1.0109 0.031 Uiso 1 1 calc R U . . .
C113 C 0.549(2) 0.5378(5) 0.8706(16) 0.020(4) Uani 1 1 d . U . . .
H113 H 0.4488 0.5281 0.8752 0.024 Uiso 1 1 calc R U . . .
C114 C 0.5580(18) 0.5595(5) 0.7571(15) 0.011(4) Uani 1 1 d . U . . .
C115 C 0.740(2) 0.5854(5) 0.6185(17) 0.022(4) Uani 1 1 d . U . . .
H115 H 0.6765 0.6073 0.6143 0.026 Uiso 1 1 calc R U . . .
C116 C 0.898(2) 0.5977(5) 0.6344(16) 0.019(4) Uani 1 1 d . U . . .
H11G H 0.9597 0.5758 0.6373 0.023 Uiso 1 1 calc R U . . .
H11H H 0.9261 0.6119 0.5638 0.023 Uiso 1 1 calc R U . . .
C117 C 0.927(2) 0.6204(5) 0.7430(16) 0.018(4) Uani 1 1 d . U . . .
H11I H 0.8464 0.6376 0.7543 0.022 Uiso 1 1 calc R U . . .
H11J H 1.0155 0.635 0.7289 0.022 Uiso 1 1 calc R U . . .
C118 C 0.9481(18) 0.5984(5) 0.8576(16) 0.016(4) Uani 1 1 d . U . . .
C119 C 0.970(2) 0.6017(6) 1.0671(17) 0.024(5) Uani 1 1 d . U . . .
H119 H 0.8873 0.5851 1.0829 0.028 Uiso 1 1 calc R U . . .
C120 C 0.983(2) 0.6278(5) 1.1704(17) 0.023(4) Uani 1 1 d . U . . .
H12F H 1.0778 0.6401 1.1652 0.028 Uiso 1 1 calc R U . . .
H12G H 0.9827 0.6134 1.2442 0.028 Uiso 1 1 calc R U . . .
C121 C 0.868(2) 0.6570(6) 1.1810(18) 0.025(5) Uani 1 1 d . U . . .
H121 H 0.8803 0.6744 1.1138 0.03 Uiso 1 1 calc R U . . .
C122 C 0.717(2) 0.6409(6) 1.1720(18) 0.027(5) Uani 1 1 d . U . . .
H12C H 0.6455 0.6604 1.1769 0.04 Uiso 1 1 calc R U . . .
H12D H 0.7021 0.6236 1.2369 0.04 Uiso 1 1 calc R U . . .
H12E H 0.7068 0.6282 1.0962 0.04 Uiso 1 1 calc R U . . .
C123 C 0.885(3) 0.6786(7) 1.297(2) 0.041(6) Uani 1 1 d . U . . .
H12H H 0.8106 0.6976 1.3007 0.061 Uiso 1 1 calc R U . . .
H12I H 0.9804 0.6898 1.2996 0.061 Uiso 1 1 calc R U . . .
H12J H 0.8735 0.6621 1.3644 0.061 Uiso 1 1 calc R U . . .
C124 C 1.106(2) 0.5790(6) 1.0630(17) 0.026(5) Uani 1 1 d . U . . .
C125 C 1.218(2) 0.5198(6) 1.1010(19) 0.033(5) Uani 1 1 d . U . . .
H12A H 1.2177 0.5043 1.1727 0.04 Uiso 1 1 calc R U . . .
H12B H 1.3079 0.5342 1.1019 0.04 Uiso 1 1 calc R U . . .
C126 C 1.220(2) 0.4953(5) 0.9940(17) 0.021(4) Uani 1 1 d . U . . .
C127 C 1.121(2) 0.4825(6) 0.7984(18) 0.025(5) Uani 1 1 d . U . . .
H127 H 1.1706 0.4587 0.812 0.031 Uiso 1 1 calc R U . . .
C128 C 1.188(2) 0.5018(6) 0.6905(17) 0.029(5) Uani 1 1 d . U . . .
H12L H 1.2863 0.5102 0.7104 0.035 Uiso 1 1 calc R U . . .
H12K H 1.1291 0.5235 0.6701 0.035 Uiso 1 1 calc R U . . .
C129 C 1.194(2) 0.4757(6) 0.5825(18) 0.033(5) Uani 1 1 d . U . . .
H12M H 1.2673 0.4566 0.5979 0.039 Uiso 1 1 calc R U . . .
H12N H 1.0996 0.4636 0.573 0.039 Uiso 1 1 calc R U . . .
C130 C 1.231(2) 0.4946(6) 0.472(2) 0.032(5) Uani 1 1 d . U . . .
H13C H 1.3265 0.5063 0.4812 0.039 Uiso 1 1 calc R U . . .
H13D H 1.2391 0.4764 0.4077 0.039 Uiso 1 1 calc R U . . .
C131 C 1.126(2) 0.5224(6) 0.4358(18) 0.030(5) Uani 1 1 d . U . . .
H13A H 1.1464 0.5295 0.3531 0.036 Uiso 1 1 calc R U . . .
H13B H 1.1404 0.5442 0.4858 0.036 Uiso 1 1 calc R U . . .
C132 C 0.875(2) 0.5085(5) 0.3606(18) 0.023(4) Uani 1 1 d . U . . .
C133 C 0.713(2) 0.5064(6) 0.4000(19) 0.030(5) Uani 1 1 d . U . . .
H133 H 0.6493 0.5164 0.3364 0.036 Uiso 1 1 calc R U . . .
C134 C 0.672(2) 0.4668(6) 0.426(2) 0.035(5) Uani 1 1 d . U . . .
H13E H 0.5713 0.4658 0.4528 0.053 Uiso 1 1 calc R U . . .
H13F H 0.7351 0.4571 0.4875 0.053 Uiso 1 1 calc R U . . .
H13G H 0.6819 0.4523 0.3537 0.053 Uiso 1 1 calc R U . . .
C135 C 0.953(2) 0.4761(6) 0.7770(19) 0.028(5) Uani 1 1 d . U . . .
C136 C 0.951(2) 0.4333(7) 0.955(2) 0.047(7) Uani 1 1 d . U . . .
H13H H 0.8757 0.4186 0.9934 0.07 Uiso 1 1 calc R U . . .
H13I H 0.9912 0.4505 1.0121 0.07 Uiso 1 1 calc R U . . .
H13J H 1.027 0.4172 0.9257 0.07 Uiso 1 1 calc R U . . .
C137 C 0.724(2) 0.5628(6) 0.5026(17) 0.021(4) Uani 1 1 d . U . . .
C201 C 0.818(4) 0.9096(11) 0.753(4) 0.090(11) Uani 1 1 d . U . . .
H201 H 0.7311 0.9197 0.7239 0.108 Uiso 1 1 calc R U . . .
C202 C 0.949(3) 0.9203(8) 0.713(3) 0.059(7) Uani 1 1 d . U . . .
H202 H 0.957 0.941 0.6625 0.071 Uiso 1 1 calc R U . . .
C203 C 1.064(4) 0.9018(9) 0.743(3) 0.073(9) Uani 1 1 d . U . . .
H203 H 1.153 0.9086 0.7081 0.088 Uiso 1 1 calc R U . . .
C204 C 1.067(3) 0.8736(7) 0.822(2) 0.043(6) Uani 1 1 d . U . . .
C205 C 0.933(3) 0.8669(8) 0.865(3) 0.052(7) Uani 1 1 d . U . . .
H205 H 0.9258 0.8477 0.9211 0.062 Uiso 1 1 calc R U . . .
C206 C 0.820(3) 0.8830(8) 0.840(3) 0.059(8) Uani 1 1 d . U . . .
H206 H 0.7328 0.877 0.8798 0.071 Uiso 1 1 calc R U . . .
C207 C 1.210(3) 0.8538(7) 0.862(2) 0.042(6) Uani 1 1 d . U . . .
H20A H 1.2917 0.871 0.862 0.05 Uiso 1 1 calc R U . . .
H20B H 1.1982 0.8438 0.943 0.05 Uiso 1 1 calc R U . . .
C208 C 1.236(2) 0.8227(6) 0.7728(19) 0.028(5) Uani 1 1 d . U . . .
H208 H 1.1981 0.8322 0.696 0.034 Uiso 1 1 calc R U . . .
C209 C 1.141(2) 0.7889(5) 0.7998(17) 0.022(4) Uani 1 1 d . U . . .
C210 C 1.216(2) 0.7615(6) 0.6045(16) 0.026(5) Uani 1 1 d . U . . .
H21A H 1.3172 0.7533 0.6118 0.032 Uiso 1 1 calc R U . . .
H21B H 1.2139 0.7857 0.5662 0.032 Uiso 1 1 calc R U . . .
C211 C 1.124(2) 0.7336(6) 0.534(2) 0.035(5) Uani 1 1 d . U . . .
H21C H 1.0432 0.7458 0.4928 0.042 Uiso 1 1 calc R U . . .
H21D H 1.1836 0.7205 0.4756 0.042 Uiso 1 1 calc R U . . .
C212 C 1.0679(17) 0.7076(5) 0.6289(14) 0.010(3) Uani 1 1 d . U . . .
H21E H 0.9775 0.6957 0.6029 0.012 Uiso 1 1 calc R U . . .
H21F H 1.1403 0.6886 0.6473 0.012 Uiso 1 1 calc R U . . .
C213 C 1.0415(19) 0.7316(5) 0.7349(16) 0.020(4) Uani 1 1 d . U . . .
H213 H 0.9407 0.7412 0.7308 0.024 Uiso 1 1 calc R U . . .
C214 C 1.062(2) 0.7126(7) 0.851(2) 0.039(6) Uani 1 1 d . U . . .
C215 C 1.2405(18) 0.6892(5) 0.9919(15) 0.014(4) Uani 1 1 d . U . . .
H215 H 1.1738 0.6678 0.9947 0.016 Uiso 1 1 calc R U . . .
C216 C 1.2233(19) 0.7079(6) 1.1066(17) 0.022(4) Uani 1 1 d . U . . .
C217 C 1.212(2) 0.7668(6) 1.2086(19) 0.030(5) Uani 1 1 d . U . . .
H217 H 1.1465 0.7583 1.273 0.036 Uiso 1 1 calc R U . . .
C218 C 1.184(3) 0.8054(7) 1.185(2) 0.048(7) Uani 1 1 d . U . . .
H21H H 1.084 0.8085 1.1591 0.073 Uiso 1 1 calc R U . . .
H21I H 1.2496 0.8141 1.1238 0.073 Uiso 1 1 calc R U . . .
H21J H 1.1997 0.8194 1.2581 0.073 Uiso 1 1 calc R U . . .
C219 C 1.377(2) 0.7631(6) 1.254(2) 0.036(6) Uani 1 1 d . U . . .
C220 C 1.616(2) 0.7472(6) 1.182(2) 0.031(5) Uani 1 1 d . U . . .
H22E H 1.6276 0.7249 1.1333 0.038 Uiso 1 1 calc R U . . .
H22F H 1.6318 0.7404 1.2652 0.038 Uiso 1 1 calc R U . . .
C221 C 1.737(2) 0.7759(7) 1.143(2) 0.036(6) Uani 1 1 d . U . . .
H22G H 1.7472 0.7946 1.206 0.043 Uiso 1 1 calc R U . . .
H22H H 1.8307 0.7633 1.1353 0.043 Uiso 1 1 calc R U . . .
C222 C 1.700(2) 0.7941(6) 1.0291(19) 0.034(5) Uani 1 1 d . U . . .
H22I H 1.6062 0.8067 1.0384 0.041 Uiso 1 1 calc R U . . .
H22J H 1.7737 0.8128 1.0122 0.041 Uiso 1 1 calc R U . . .
C223 C 1.690(2) 0.7692(6) 0.9264(19) 0.032(5) Uani 1 1 d . U . . .
H22A H 1.6299 0.748 0.948 0.039 Uiso 1 1 calc R U . . .
H22B H 1.7877 0.7602 0.9068 0.039 Uiso 1 1 calc R U . . .
C224 C 1.623(2) 0.7882(6) 0.8137(16) 0.023(4) Uani 1 1 d . U . . .
H224 H 1.6726 0.812 0.8008 0.028 Uiso 1 1 calc R U . . .
C225 C 1.722(2) 0.7760(6) 0.6229(19) 0.033(5) Uani 1 1 d . U . . .
C226 C 1.725(2) 0.7516(6) 0.5090(19) 0.028(5) Uani 1 1 d . U . . .
H22K H 1.723 0.7674 0.4382 0.034 Uiso 1 1 calc R U . . .
H22L H 1.8165 0.7376 0.5074 0.034 Uiso 1 1 calc R U . . .
C227 C 1.602(2) 0.6926(6) 0.5528(18) 0.027(5) Uani 1 1 d . U . . .
C228 C 1.469(2) 0.6719(6) 0.5439(16) 0.022(4) Uani 1 1 d . U . . .
H228 H 1.387 0.689 0.5297 0.026 Uiso 1 1 calc R U . . .
C229 C 1.479(2) 0.6441(6) 0.4374(17) 0.025(5) Uani 1 1 d . U . . .
H22C H 1.4766 0.6582 0.3628 0.029 Uiso 1 1 calc R U . . .
H22D H 1.5736 0.6318 0.4416 0.029 Uiso 1 1 calc R U . . .
C230 C 1.363(2) 0.6152(6) 0.4309(19) 0.029(5) Uani 1 1 d . U . . .
H230 H 1.3758 0.598 0.4986 0.035 Uiso 1 1 calc R U . . .
C231 C 1.387(2) 0.5936(6) 0.3102(17) 0.026(5) Uani 1 1 d . U . . .
H23C H 1.4849 0.5832 0.3096 0.039 Uiso 1 1 calc R U . . .
H23D H 1.3763 0.6103 0.2433 0.039 Uiso 1 1 calc R U . . .
H23E H 1.3164 0.5739 0.3038 0.039 Uiso 1 1 calc R U . . .
C232 C 1.216(2) 0.6308(6) 0.4365(17) 0.028(5) Uani 1 1 d . U . . .
H23F H 1.1444 0.6112 0.432 0.043 Uiso 1 1 calc R U . . .
H23G H 1.2015 0.6476 0.3701 0.043 Uiso 1 1 calc R U . . .
H23H H 1.2039 0.6441 0.511 0.043 Uiso 1 1 calc R U . . .
C233 C 1.4339(19) 0.6713(5) 0.7592(16) 0.017(4) Uani 1 1 d . U . . .
C234 C 1.417(2) 0.6516(6) 0.8692(18) 0.034(5) Uani 1 1 d . U . . .
H23A H 1.5038 0.6363 0.8802 0.041 Uiso 1 1 calc R U . . .
H23B H 1.3338 0.635 0.86 0.041 Uiso 1 1 calc R U . . .
C235 C 1.395(2) 0.6729(6) 0.9806(18) 0.028(5) Uani 1 1 d . U . . .
H23I H 1.466 0.693 0.9833 0.034 Uiso 1 1 calc R U . . .
H23J H 1.4137 0.6569 1.0492 0.034 Uiso 1 1 calc R U . . .
C236 C 1.463(2) 0.7954(6) 0.8359(17) 0.023(4) Uani 1 1 d . U . . .
C237 C 1.456(3) 0.8350(7) 0.657(2) 0.039(6) Uani 1 1 d . U . . .
H23K H 1.3844 0.8476 0.609 0.058 Uiso 1 1 calc R U . . .
H23L H 1.5091 0.8175 0.6083 0.058 Uiso 1 1 calc R U . . .
H23M H 1.5239 0.8527 0.6908 0.058 Uiso 1 1 calc R U . . .
N101 N 0.8846(18) 0.4542(5) 0.8516(16) 0.034(5) Uani 1 1 d . . . . .
N102 N 0.6405(18) 0.5085(5) 0.8870(15) 0.030(4) Uani 1 1 d . . . . .
N103 N 1.1290(18) 0.5046(5) 0.9044(13) 0.024(4) Uani 1 1 d . U . . .
H10D H 1.0747 0.5241 0.9108 0.028 Uiso 1 1 calc R U . . .
N104 N 1.0986(17) 0.5443(5) 1.1082(13) 0.025(4) Uani 1 1 d . . . . .
H104 H 1.0184 0.537 1.1424 0.029 Uiso 1 1 calc R U . . .
N105 N 0.9467(15) 0.6187(5) 0.9552(14) 0.026(4) Uani 1 1 d . . . . .
H10E H 0.9314 0.6423 0.9508 0.031 Uiso 1 1 calc R U . . .
N106 N 0.695(2) 0.5622(5) 0.7173(15) 0.034(5) Uani 1 1 d . . . . .
H10F H 0.7612 0.5491 0.7531 0.041 Uiso 1 1 calc R U . . .
N107 N 0.6977(18) 0.5278(5) 0.5066(16) 0.030(4) Uani 1 1 d . . . . .
H107 H 0.6713 0.5174 0.5733 0.036 Uiso 1 1 calc R U . . .
N108 N 0.9659(17) 0.5104(5) 0.4449(15) 0.029(4) Uani 1 1 d . U . . .
H10C H 0.9348 0.5042 0.5156 0.035 Uiso 1 1 calc R U . . .
N201 N 1.3849(17) 0.8159(5) 0.7520(14) 0.025(4) Uani 1 1 d . U . . .
N202 N 1.6377(16) 0.7661(5) 0.7073(13) 0.023(4) Uani 1 1 d . . . . .
H20C H 1.5885 0.7457 0.7008 0.027 Uiso 1 1 calc R U . . .
N203 N 1.6012(17) 0.7257(4) 0.5038(15) 0.026(4) Uani 1 1 d . . . . .
H20D H 1.5227 0.7327 0.4664 0.031 Uiso 1 1 calc R U . . .
N204 N 1.4436(16) 0.6518(4) 0.6541(15) 0.020(4) Uani 1 1 d . . . . .
H204 H 1.4347 0.628 0.6537 0.025 Uiso 1 1 calc R U . . .
N205 N 1.2032(17) 0.7082(4) 0.8916(14) 0.020(4) Uani 1 1 d . U . . .
H20F H 1.273 0.7182 0.8501 0.024 Uiso 1 1 calc R U . . .
N206 N 1.1433(17) 0.7624(4) 0.7224(14) 0.021(4) Uani 1 1 d . U . . .
N207 N 1.1920(16) 0.7427(5) 1.1038(15) 0.026(4) Uani 1 1 d . U . . .
H207 H 1.158 0.7521 1.0379 0.031 Uiso 1 1 calc R U . . .
N208 N 1.4721(18) 0.7601(5) 1.1684(14) 0.027(4) Uani 1 1 d . . . . .
H20E H 1.4445 0.7667 1.097 0.033 Uiso 1 1 calc R U . . .
O1W O 2.008(3) 0.8292(8) 0.470(3) 0.118(10) Uiso 1 1 d . . . . .
O3W O 1.519(4) 0.4325(9) 1.124(3) 0.125(10) Uiso 1 1 d . . . . .
O101 O 1.3040(14) 0.4690(4) 0.9905(13) 0.034(4) Uani 1 1 d . . . . .
O102 O 1.2194(15) 0.5895(4) 1.0120(14) 0.037(4) Uani 1 1 d . . . . .
O103 O 0.4579(15) 0.5754(4) 0.7110(12) 0.028(3) Uani 1 1 d . . . . .
O104 O 0.7611(13) 0.5795(4) 0.4081(11) 0.023(3) Uani 1 1 d . . . . .
O105 O 0.9009(15) 0.5083(4) 0.2566(11) 0.029(3) Uani 1 1 d . . . . .
O106 O 0.5645(16) 0.4838(4) 0.7153(14) 0.037(4) Uani 1 1 d . . . . .
O107 O 0.8945(15) 0.4907(4) 0.6930(12) 0.032(4) Uani 1 1 d . . . . .
O108 O 0.9507(15) 0.5661(4) 0.8601(11) 0.026(3) Uani 1 1 d . . . . .
O201 O 1.2598(18) 0.6931(5) 1.2010(13) 0.039(4) Uani 1 1 d . . . . .
O202 O 1.4001(16) 0.7620(5) 1.3582(12) 0.035(4) Uani 1 1 d . . . . .
O203 O 0.9571(15) 0.6960(4) 0.8965(12) 0.032(4) Uani 1 1 d . . . . .
O204 O 1.0683(15) 0.7877(4) 0.8889(12) 0.028(3) Uani 1 1 d . . . . .
O205 O 1.3901(15) 0.7801(4) 0.9152(11) 0.030(4) Uani 1 1 d . . . . .
O206 O 1.4523(14) 0.7058(4) 0.7548(12) 0.028(3) Uani 1 1 d . . . . .
O207 O 1.8028(17) 0.8020(4) 0.6200(13) 0.037(4) Uani 1 1 d . . . . .
O208 O 1.7184(14) 0.6796(4) 0.6000(12) 0.025(3) Uani 1 1 d . . . . .

loop_
_atom_site_aniso_label
_atom_site_aniso_U_11
_atom_site_aniso_U_22
_atom_site_aniso_U_33
_atom_site_aniso_U_23
_atom_site_aniso_U_13
_atom_site_aniso_U_12
C101 0.076(14) 0.073(14) 0.081(14) -0.003(12) 0.001(12) -0.009(11)
C102 0.085(15) 0.091(16) 0.092(16) -0.012(12) 0.007(12) 0.006(12)
C103 0.083(15) 0.100(16) 0.089(16) -0.007(12) -0.008(12) -0.011(12)
C104 0.075(13) 0.058(13) 0.079(14) -0.011(11) 0.010(11) -0.003(11)
C105 0.077(14) 0.083(15) 0.070(14) 0.005(12) 0.008(11) -0.006(11)
C106 0.070(14) 0.085(15) 0.084(15) 0.007(12) -0.002(12) -0.006(12)
C107 0.037(10) 0.024(9) 0.038(10) -0.004(8) 0.009(8) 0.002(8)
C108 0.034(10) 0.037(10) 0.037(10) 0.010(9) -0.012(8) 0.002(8)
C109 0.019(8) 0.017(9) 0.021(9) -0.003(8) -0.010(7) -0.005(7)
C110 0.023(9) 0.029(9) 0.023(9) 0.006(8) 0.005(7) 0.004(7)
C111 0.027(9) 0.037(10) 0.024(9) 0.011(8) 0.004(8) -0.005(8)
C112 0.027(9) 0.026(9) 0.024(9) 0.004(8) -0.003(7) -0.010(7)
C113 0.021(8) 0.025(9) 0.014(8) -0.001(7) 0.003(7) 0.002(7)
C114 0.011(4) 0.011(4) 0.010(4) -0.0003(14) 0.0004(14) 0.0003(14)
C115 0.020(8) 0.024(9) 0.021(9) 0.011(8) -0.007(7) 0.005(7)
C116 0.024(6) 0.021(7) 0.012(6) 0.008(5) 0.000(5) 0.000(5)
C117 0.020(8) 0.018(9) 0.015(8) 0.001(7) -0.003(7) 0.006(7)
C118 0.008(7) 0.021(9) 0.018(8) 0.002(7) 0.005(6) 0.001(6)
C119 0.018(8) 0.031(10) 0.022(9) 0.004(8) 0.006(7) -0.011(7)
C120 0.027(9) 0.023(9) 0.019(8) 0.005(8) 0.003(7) -0.010(7)
C121 0.025(9) 0.034(10) 0.017(8) -0.003(8) -0.002(7) 0.003(8)
C122 0.019(9) 0.039(12) 0.022(10) -0.007(9) -0.006(8) -0.006(8)
C123 0.048(13) 0.045(14) 0.029(12) 0.002(11) 0.001(10) 0.009(11)
C124 0.031(9) 0.029(9) 0.018(8) -0.008(8) 0.016(7) -0.013(8)
C125 0.031(9) 0.037(10) 0.031(9) 0.006(9) 0.010(8) 0.007(8)
C126 0.017(8) 0.027(9) 0.019(8) -0.011(8) 0.000(7) -0.001(7)
C127 0.020(8) 0.029(9) 0.028(9) -0.004(8) -0.001(7) 0.004(7)
C128 0.034(9) 0.034(10) 0.018(8) -0.007(8) 0.003(8) 0.001(8)
C129 0.029(9) 0.043(11) 0.025(9) -0.006(9) -0.006(8) 0.009(8)
C130 0.024(9) 0.041(10) 0.032(10) 0.002(9) 0.001(8) -0.006(8)
C131 0.029(9) 0.040(10) 0.020(9) -0.007(8) 0.005(8) -0.012(8)
C132 0.023(8) 0.020(9) 0.025(9) -0.001(8) -0.007(7) 0.004(7)
C133 0.024(9) 0.035(10) 0.030(9) 0.002(8) 0.001(8) -0.005(8)
C134 0.029(11) 0.046(13) 0.030(11) 0.003(10) 0.008(9) -0.020(10)
C135 0.030(9) 0.027(10) 0.026(9) -0.008(8) -0.007(8) 0.008(8)
C136 0.022(11) 0.050(14) 0.068(16) 0.019(13) 0.011(11) 0.003(10)
C137 0.022(6) 0.021(7) 0.019(7) 0.004(6) -0.007(5) 0.005(5)
C201 0.089(15) 0.089(16) 0.092(16) 0.003(12) 0.006(12) 0.001(12)
C202 0.045(11) 0.058(12) 0.073(13) 0.015(11) 0.006(10) 0.014(10)
C203 0.075(14) 0.077(14) 0.068(14) 0.014(11) 0.007(11) 0.001(11)
C204 0.047(11) 0.035(11) 0.048(11) -0.001(10) 0.001(9) 0.003(9)
C205 0.047(11) 0.057(12) 0.052(12) 0.004(10) 0.003(10) 0.001(10)
C206 0.058(12) 0.054(12) 0.065(13) 0.002(11) 0.001(10) -0.003(10)
C207 0.037(10) 0.043(11) 0.046(11) -0.011(9) 0.003(9) -0.005(9)
C208 0.026(9) 0.031(10) 0.029(9) 0.007(8) -0.012(8) 0.001(8)
C209 0.029(9) 0.016(9) 0.022(9) 0.003(8) 0.001(8) 0.001(7)
C210 0.036(9) 0.027(9) 0.016(8) 0.005(8) 0.005(7) -0.003(8)
C211 0.033(9) 0.035(10) 0.038(10) 0.011(9) 0.009(8) -0.010(8)
C212 0.009(6) 0.010(6) 0.011(6) 0.003(5) -0.004(5) 0.001(5)
C213 0.008(7) 0.032(9) 0.019(8) 0.003(8) 0.007(7) 0.004(7)
C214 0.035(10) 0.050(11) 0.031(10) -0.007(9) 0.010(8) -0.003(9)
C215 0.010(7) 0.015(8) 0.016(8) -0.004(7) -0.003(6) 0.004(6)
C216 0.014(8) 0.031(10) 0.020(9) 0.001(8) 0.008(7) 0.005(7)
C217 0.024(9) 0.041(10) 0.025(9) 0.001(9) -0.006(8) -0.001(8)
C218 0.052(14) 0.056(15) 0.036(13) -0.017(12) -0.002(11) -0.006(12)
C219 0.031(10) 0.034(10) 0.044(11) -0.003(9) 0.021(9) 0.006(8)
C220 0.021(9) 0.036(10) 0.037(10) 0.001(9) 0.016(8) 0.004(8)
C221 0.035(10) 0.044(11) 0.030(10) -0.001(9) -0.004(8) -0.011(8)
C222 0.023(9) 0.044(11) 0.035(10) -0.002(9) 0.001(8) -0.020(8)
C223 0.028(9) 0.034(10) 0.035(10) -0.007(9) 0.008(8) 0.011(8)
C224 0.027(9) 0.027(9) 0.016(8) 0.003(8) -0.010(7) -0.007(7)
C225 0.038(10) 0.036(10) 0.025(9) 0.004(8) -0.006(8) 0.009(9)
C226 0.023(9) 0.033(10) 0.029(9) -0.008(8) 0.004(8) 0.000(7)
C227 0.031(9) 0.027(9) 0.023(9) 0.002(8) 0.020(8) 0.000(8)
C228 0.023(8) 0.028(9) 0.013(8) 0.000(7) -0.003(7) 0.007(7)
C229 0.026(9) 0.029(9) 0.019(8) -0.005(8) -0.016(7) -0.010(7)
C230 0.032(9) 0.032(10) 0.023(9) -0.001(8) -0.018(8) 0.004(8)
C231 0.028(9) 0.033(10) 0.017(9) -0.003(8) -0.006(7) -0.017(8)
C232 0.024(10) 0.045(13) 0.016(9) -0.007(9) 0.011(8) 0.003(9)
C233 0.016(8) 0.019(9) 0.015(8) 0.002(7) -0.002(7) -0.012(7)
C234 0.038(10) 0.038(10) 0.026(9) 0.002(9) -0.002(8) 0.000(8)
C235 0.027(9) 0.032(10) 0.025(9) 0.001(8) 0.001(8) 0.005(8)
C236 0.023(9) 0.028(9) 0.018(8) 0.004(8) -0.005(7) -0.007(7)
C237 0.036(12) 0.051(14) 0.029(11) 0.015(10) 0.021(10) 0.014(10)
N101 0.027(10) 0.037(11) 0.037(11) 0.021(9) -0.013(8) 0.002(8)
N102 0.033(10) 0.030(10) 0.027(10) 0.010(9) 0.008(8) -0.005(8)
N103 0.037(8) 0.022(8) 0.012(7) -0.005(7) 0.006(6) 0.015(7)
N104 0.016(8) 0.048(12) 0.010(8) 0.007(8) 0.000(6) 0.003(8)
N105 0.008(8) 0.053(12) 0.015(8) 0.009(8) -0.003(6) -0.008(7)
N106 0.038(11) 0.047(12) 0.017(9) -0.005(9) 0.014(8) -0.003(9)
N107 0.025(9) 0.037(11) 0.029(10) 0.001(9) 0.000(8) 0.002(8)
N108 0.017(7) 0.047(9) 0.023(8) 0.000(8) -0.007(6) 0.002(7)
N201 0.030(8) 0.025(8) 0.020(8) 0.018(7) 0.007(6) 0.001(7)
N202 0.019(8) 0.037(10) 0.013(8) 0.001(8) 0.002(7) -0.003(7)
N203 0.019(9) 0.025(10) 0.035(10) 0.000(8) 0.001(7) 0.006(7)
N204 0.017(8) 0.009(8) 0.035(10) 0.000(7) 0.013(7) 0.003(6)
N205 0.024(6) 0.015(6) 0.020(6) 0.004(5) -0.002(5) -0.011(5)
N206 0.030(8) 0.015(7) 0.019(7) 0.010(7) 0.003(6) 0.002(6)
N207 0.014(7) 0.036(9) 0.029(8) 0.002(7) -0.004(6) -0.007(6)
N208 0.030(10) 0.033(10) 0.018(9) -0.003(8) 0.017(7) 0.000(8)
O101 0.015(7) 0.052(10) 0.034(9) -0.002(8) -0.002(6) 0.013(7)
O102 0.029(8) 0.038(9) 0.043(10) 0.011(8) 0.014(7) 0.003(7)
O103 0.034(8) 0.022(8) 0.027(8) 0.010(6) 0.010(6) -0.008(6)
O104 0.011(6) 0.041(9) 0.017(7) 0.014(6) 0.001(5) -0.012(6)
O105 0.039(9) 0.036(9) 0.012(7) 0.008(7) -0.017(6) -0.010(7)
O106 0.036(9) 0.036(9) 0.039(10) -0.015(8) 0.004(7) 0.001(7)
O107 0.032(8) 0.040(9) 0.023(8) 0.015(7) 0.000(6) 0.007(7)
O108 0.042(9) 0.019(8) 0.016(7) 0.002(6) 0.002(6) -0.006(6)
O201 0.047(10) 0.044(10) 0.026(8) 0.012(8) -0.004(7) -0.006(8)
O202 0.039(9) 0.048(10) 0.018(8) 0.004(8) -0.007(6) 0.000(7)
O203 0.028(8) 0.052(10) 0.015(7) -0.005(7) -0.008(6) -0.022(7)
O204 0.031(8) 0.031(8) 0.022(8) 0.003(7) 0.010(6) 0.002(6)
O205 0.029(8) 0.049(10) 0.012(7) 0.001(7) 0.011(6) -0.002(7)
O206 0.021(7) 0.041(10) 0.022(8) 0.009(7) 0.003(6) 0.004(6)
O207 0.043(10) 0.039(10) 0.028(8) -0.003(7) -0.008(7) -0.016(7)
O208 0.023(7) 0.024(8) 0.028(8) 0.005(7) 0.001(6) -0.001(6)


#----------------------------------------------------------------------------#
#                   MOLECULAR GEOMETRY                                       #
#----------------------------------------------------------------------------#

_geom_special_details            
;
 All esds (except the esd in the dihedral angle between two l.s. planes)
 are estimated using the full covariance matrix.  The cell esds are taken
 into account individually in the estimation of esds in distances, angles
 and torsion angles; correlations between esds in cell parameters are only
 used when they are defined by crystal symmetry.  An approximate (isotropic)
 treatment of cell esds is used for estimating esds involving l.s. planes.
;
loop_
_geom_bond_atom_site_label_1
_geom_bond_atom_site_label_2
_geom_bond_distance
_geom_bond_site_symmetry_2
_geom_bond_publ_flag
C101 C106 1.27(5) . ?
C101 C102 1.37(5) . ?
C102 C103 1.46(5) . ?
C103 C104 1.31(5) . ?
C104 C105 1.35(4) . ?
C104 C107 1.54(4) . ?
C105 C106 1.46(5) . ?
C107 C108 1.49(3) . ?
C108 N101 1.46(3) . ?
C108 C109 1.59(3) . ?
C109 O106 1.26(2) . ?
C109 N102 1.31(3) . ?
C110 N102 1.48(3) . ?
C110 C111 1.50(3) . ?
C111 C112 1.55(3) . ?
C112 C113 1.58(3) . ?
C113 N102 1.38(3) . ?
C113 C114 1.51(2) . ?
C114 O103 1.21(2) . ?
C114 N106 1.35(2) . ?
C115 N106 1.47(3) . ?
C115 C116 1.54(3) . ?
C115 C137 1.56(3) . ?
C116 C117 1.51(3) . ?
C117 C118 1.54(3) . ?
C118 O108 1.19(2) . ?
C118 N105 1.33(3) . ?
C119 N105 1.43(3) . ?
C119 C124 1.51(3) . ?
C119 C120 1.52(3) . ?
C120 C121 1.52(3) . ?
C121 C122 1.52(3) . ?
C121 C123 1.54(3) . ?
C124 O102 1.26(2) . ?
C124 N104 1.38(3) . ?
C125 N104 1.43(3) . ?
C125 C126 1.51(3) . ?
C126 O101 1.24(2) . ?
C126 N103 1.36(3) . ?
C127 N103 1.45(3) . ?
C127 C128 1.54(3) . ?
C127 C135 1.59(3) . ?
C128 C129 1.56(3) . ?
C129 C130 1.47(3) . ?
C130 C131 1.47(3) . ?
C131 N108 1.55(2) . ?
C132 O105 1.20(2) . ?
C132 N108 1.27(3) . ?
C132 C133 1.57(3) . ?
C133 N107 1.45(3) . ?
C133 C134 1.53(3) . ?
C135 O107 1.22(2) . ?
C135 N101 1.33(3) . ?
C136 N101 1.53(3) . ?
C137 O104 1.28(2) . ?
C137 N107 1.31(3) . ?
C201 C202 1.35(5) . ?
C201 C206 1.38(5) . ?
C202 C203 1.31(4) . ?
C203 C204 1.36(4) . ?
C204 C205 1.36(4) . ?
C204 C207 1.58(4) . ?
C205 C206 1.24(4) . ?
C207 C208 1.54(3) . ?
C208 N201 1.42(3) . ?
C208 C209 1.55(3) . ?
C209 O204 1.22(2) . ?
C209 N206 1.31(3) . ?
C210 N206 1.50(2) . ?
C210 C211 1.55(3) . ?
C211 C212 1.53(3) . ?
C212 C213 1.51(2) . ?
C213 N206 1.48(2) . ?
C213 C214 1.50(3) . ?
C214 O203 1.26(3) . ?
C214 N205 1.39(3) . ?
C215 N205 1.38(2) . ?
C215 C216 1.48(3) . ?
C215 C235 1.56(2) . ?
C216 O201 1.24(2) . ?
C216 N207 1.31(3) . ?
C217 C218 1.47(3) . ?
C217 N207 1.49(3) . ?
C217 C219 1.62(3) . ?
C219 O202 1.20(3) . ?
C219 N208 1.31(3) . ?
C220 N208 1.42(3) . ?
C220 C221 1.60(3) . ?
C221 C222 1.49(3) . ?
C222 C223 1.48(3) . ?
C223 C224 1.58(3) . ?
C224 N202 1.46(3) . ?
C224 C236 1.53(3) . ?
C225 O207 1.21(3) . ?
C225 N202 1.29(3) . ?
C225 C226 1.57(3) . ?
C226 N203 1.49(3) . ?
C227 O208 1.29(3) . ?
C227 N203 1.34(3) . ?
C227 C228 1.45(3) . ?
C228 N204 1.47(2) . ?
C228 C229 1.58(3) . ?
C229 C230 1.51(3) . ?
C230 C232 1.48(3) . ?
C230 C231 1.60(3) . ?
C233 O206 1.28(2) . ?
C233 N204 1.39(2) . ?
C233 C234 1.45(3) . ?
C234 C235 1.50(3) . ?
C236 O205 1.25(2) . ?
C236 N201 1.41(3) . ?
C237 N201 1.44(2) . ?

loop_
_geom_angle_atom_site_label_1
_geom_angle_atom_site_label_2
_geom_angle_atom_site_label_3
_geom_angle
_geom_angle_site_symmetry_1
_geom_angle_site_symmetry_3
_geom_angle_publ_flag
C106 C101 C102 126(4) . . ?
C101 C102 C103 114(4) . . ?
C104 C103 C102 124(4) . . ?
C103 C104 C105 117(4) . . ?
C103 C104 C107 124(3) . . ?
C105 C104 C107 119(3) . . ?
C104 C105 C106 122(4) . . ?
C101 C106 C105 116(4) . . ?
C108 C107 C104 120(2) . . ?
N101 C108 C107 114.5(19) . . ?
N101 C108 C109 111.6(17) . . ?
C107 C108 C109 115.1(18) . . ?
O106 C109 N102 122.3(18) . . ?
O106 C109 C108 117.4(17) . . ?
N102 C109 C108 119.8(18) . . ?
N102 C110 C111 103.9(16) . . ?
C110 C111 C112 103.3(16) . . ?
C111 C112 C113 102.4(16) . . ?
N102 C113 C114 119.4(15) . . ?
N102 C113 C112 104.6(16) . . ?
C114 C113 C112 112.7(16) . . ?
O103 C114 N106 122.5(17) . . ?
O103 C114 C113 125.2(15) . . ?
N106 C114 C113 112.0(16) . . ?
N106 C115 C116 111.0(16) . . ?
N106 C115 C137 107.5(16) . . ?
C116 C115 C137 110.5(15) . . ?
C117 C116 C115 115.5(16) . . ?
C116 C117 C118 114.7(16) . . ?
O108 C118 N105 122.6(18) . . ?
O108 C118 C117 123.2(18) . . ?
N105 C118 C117 113.9(17) . . ?
N105 C119 C124 109.9(15) . . ?
N105 C119 C120 114.7(18) . . ?
C124 C119 C120 108.1(17) . . ?
C119 C120 C121 117.0(17) . . ?
C120 C121 C122 111.5(17) . . ?
C120 C121 C123 111.1(17) . . ?
C122 C121 C123 110.5(17) . . ?
O102 C124 N104 119.5(19) . . ?
O102 C124 C119 122.8(19) . . ?
N104 C124 C119 117.4(16) . . ?
N104 C125 C126 115.8(19) . . ?
O101 C126 N103 124.0(17) . . ?
O101 C126 C125 120.0(18) . . ?
N103 C126 C125 115.9(17) . . ?
N103 C127 C128 112.2(17) . . ?
N103 C127 C135 104.9(15) . . ?
C128 C127 C135 109.9(17) . . ?
C127 C128 C129 110.7(18) . . ?
C130 C129 C128 113(2) . . ?
C131 C130 C129 114.3(18) . . ?
C130 C131 N108 114.6(18) . . ?
O105 C132 N108 126.9(19) . . ?
O105 C132 C133 118.1(18) . . ?
N108 C132 C133 115.0(18) . . ?
N107 C133 C134 109.4(17) . . ?
N107 C133 C132 107.7(17) . . ?
C134 C133 C132 109.9(18) . . ?
O107 C135 N101 123(2) . . ?
O107 C135 C127 119.2(19) . . ?
N101 C135 C127 117.4(18) . . ?
O104 C137 N107 123.4(19) . . ?
O104 C137 C115 114.7(17) . . ?
N107 C137 C115 120.9(17) . . ?
C202 C201 C206 116(4) . . ?
C203 C202 C201 119(3) . . ?
C202 C203 C204 126(3) . . ?
C205 C204 C203 111(3) . . ?
C205 C204 C207 125(2) . . ?
C203 C204 C207 124(3) . . ?
C206 C205 C204 127(3) . . ?
C205 C206 C201 120(3) . . ?
C208 C207 C204 106.5(19) . . ?
N201 C208 C207 113.1(18) . . ?
N201 C208 C209 116.1(17) . . ?
C207 C208 C209 112.0(17) . . ?
O204 C209 N206 122.4(18) . . ?
O204 C209 C208 120.5(18) . . ?
N206 C209 C208 117.1(17) . . ?
N206 C210 C211 102.9(16) . . ?
C212 C211 C210 104.0(17) . . ?
C213 C212 C211 104.3(15) . . ?
N206 C213 C214 111.0(17) . . ?
N206 C213 C212 105.5(13) . . ?
C214 C213 C212 113.8(17) . . ?
O203 C214 N205 123(2) . . ?
O203 C214 C213 119(2) . . ?
N205 C214 C213 117.3(17) . . ?
N205 C215 C216 117.4(16) . . ?
N205 C215 C235 110.9(15) . . ?
C216 C215 C235 110.6(15) . . ?
O201 C216 N207 120.5(19) . . ?
O201 C216 C215 121.3(18) . . ?
N207 C216 C215 117.2(18) . . ?
C218 C217 N207 114.2(19) . . ?
C218 C217 C219 107.8(19) . . ?
N207 C217 C219 108.6(17) . . ?
O202 C219 N208 127(2) . . ?
O202 C219 C217 118.7(17) . . ?
N208 C219 C217 114(2) . . ?
N208 C220 C221 114.1(18) . . ?
C222 C221 C220 111.6(18) . . ?
C223 C222 C221 115(2) . . ?
C222 C223 C224 112.6(18) . . ?
N202 C224 C236 109.0(15) . . ?
N202 C224 C223 112.4(17) . . ?
C236 C224 C223 109.0(15) . . ?
O207 C225 N202 128(2) . . ?
O207 C225 C226 114.5(19) . . ?
N202 C225 C226 117(2) . . ?
N203 C226 C225 112.3(17) . . ?
O208 C227 N203 120.7(19) . . ?
O208 C227 C228 122.9(18) . . ?
N203 C227 C228 116.2(19) . . ?
C227 C228 N204 110.0(17) . . ?
C227 C228 C229 109.9(15) . . ?
N204 C228 C229 109.4(16) . . ?
C230 C229 C228 116.6(17) . . ?
C232 C230 C229 112.3(18) . . ?
C232 C230 C231 111.3(16) . . ?
C229 C230 C231 106.8(17) . . ?
O206 C233 N204 118.0(16) . . ?
O206 C233 C234 122.9(18) . . ?
N204 C233 C234 118.9(17) . . ?
C233 C234 C235 118(2) . . ?
C234 C235 C215 113.3(18) . . ?
O205 C236 N201 116.6(17) . . ?
O205 C236 C224 124.2(18) . . ?
N201 C236 C224 118.5(16) . . ?
C135 N101 C108 118.5(17) . . ?
C135 N101 C136 126.9(17) . . ?
C108 N101 C136 114.5(17) . . ?
C109 N102 C113 118.7(18) . . ?
C109 N102 C110 127.1(18) . . ?
C113 N102 C110 113.9(17) . . ?
C126 N103 C127 120.3(16) . . ?
C124 N104 C125 121.8(17) . . ?
C118 N105 C119 119.3(18) . . ?
C114 N106 C115 124.8(18) . . ?
C137 N107 C133 119.2(18) . . ?
C132 N108 C131 126.7(18) . . ?
C236 N201 C208 118.5(15) . . ?
C236 N201 C237 121.7(17) . . ?
C208 N201 C237 119.0(17) . . ?
C225 N202 C224 120.8(19) . . ?
C227 N203 C226 124.0(18) . . ?
C233 N204 C228 118.5(15) . . ?
C215 N205 C214 124.3(16) . . ?
C209 N206 C213 119.7(15) . . ?
C209 N206 C210 128.3(16) . . ?
C213 N206 C210 110.8(15) . . ?
C216 N207 C217 122.1(18) . . ?
C219 N208 C220 126(2) . . ?

# The following lines are used to test the character set of files sent by
# network email or other means. They are not part of the CIF data set
# abcdefghijklmnopqrstuvwxyzABCDEFGHIJKLMNOPQRSTUVWXYZ0123456789
# !@#$%^&*()_+{}:"~<>?|\-=[];'`,./

# END of CIF
####################################################################### 
# 
# This file contains crystal structure data downloaded from the 
# Cambridge Structural Database (CSD) hosted by the Cambridge 
# Crystallographic Data Centre (CCDC).
# 
# Full information about CCDC data access policies and citation 
# guidelines are available at http://www.ccdc.cam.ac.uk/access/V1 
# 
# Audit and citation data items may have been added by the CCDC. 
# Please retain this information to preserve the provenance of 
# this file and to allow appropriate attribution of the data. 
# 
#######################################################################

data_13jlr006
_database_code_depnum_ccdc_archive 'CCDC 1063796'
_audit_update_record             
;
2015-05-07 deposited with the CCDC.
2015-07-13 downloaded from the CCDC.
;

_audit_creation_date             2013-09-29T22:13:06-00:00
_audit_creation_method           'WinGX routine CIF_UPDATE'

#----------------------------------------------------------------------------#
#                   CHEMICAL INFORMATION                                     #
#----------------------------------------------------------------------------#

_chemical_name_systematic        
;
 ?
;
_chemical_formula_sum            'C40 H68 N8 O13'
_chemical_formula_weight         869.02
_chemical_absolute_configuration unk

# comment
# One of the methanol molecules is present with ca. 27% occupation 
# The unit formula given here assumes 100% occupation


#----------------------------------------------------------------------------#
#                   UNIT CELL INFORMATION                                    #
#----------------------------------------------------------------------------#

_symmetry_cell_setting           monoclinic
_symmetry_space_group_name_H-M   'P 1 21 1'
loop_
_symmetry_equiv_pos_as_xyz
'x, y, z'
'-x, y+1/2, -z'

_cell_length_a                   13.3658(2)
_cell_length_b                   9.48640(10)
_cell_length_c                   17.7634(2)
_cell_angle_alpha                90
_cell_angle_beta                 104.2040(10)
_cell_angle_gamma                90
_cell_volume                     2183.42(5)
_cell_formula_units_Z            2
_cell_measurement_temperature    123(2)
_cell_measurement_reflns_used    17103
_cell_measurement_theta_min      2.181
_cell_measurement_theta_max      26.874

#----------------------------------------------------------------------------#
#                   CRYSTAL INFORMATION                                      #
#----------------------------------------------------------------------------#

_exptl_crystal_description       prism
_exptl_crystal_size_max          0.3069
_exptl_crystal_size_mid          0.1396
_exptl_crystal_size_min          0.0564
_exptl_crystal_density_diffrn    1.322
_exptl_crystal_density_method    'not measured'
_exptl_crystal_F_000             936
loop_
_exptl_crystal_face_index_h
_exptl_crystal_face_index_k
_exptl_crystal_face_index_l
_exptl_crystal_face_perp_dist
3 0 2 0.0282
-3 0 -2 0.0282
0 2 1 0.1287
0 -2 -1 0.1287
-1 0 2 0.0698
1 0 -2 0.0698

_exptl_special_details           
;
 ?
;

#----------------------------------------------------------------------------#
#                   ABSORPTION CORRECTION                                    #
#----------------------------------------------------------------------------#

_exptl_absorpt_coefficient_mu    0.099
_exptl_absorpt_correction_type   gaussian
_exptl_absorpt_process_details   
;
        CrysAlisPro, Agilent Technologies,
        Version 1.171.36.28 (release 01-02-2013 CrysAlis171 .NET)
        (compiled Feb  1 2013,16:14:44)
Numerical absorption correction based on gaussian integration over
                        a multifaceted crystal model
;
_exptl_absorpt_correction_T_min  1.074
_exptl_absorpt_correction_T_max  1.351

#----------------------------------------------------------------------------#
#                   DATA COLLECTION                                          #
#----------------------------------------------------------------------------#

_diffrn_ambient_temperature      123(2)
_diffrn_radiation_wavelength     0.71073
_diffrn_radiation_type           MoK\a
_diffrn_radiation_monochromator  graphite
_diffrn_detector_area_resol_mean 16.0965
_diffrn_orient_matrix_ub_11      -0.0139406
_diffrn_orient_matrix_ub_12      0.0422692
_diffrn_orient_matrix_ub_13      -0.0339068
_diffrn_orient_matrix_ub_21      0.0474061
_diffrn_orient_matrix_ub_22      -0.0170588
_diffrn_orient_matrix_ub_23      -0.0090239
_diffrn_orient_matrix_ub_31      -0.0235596
_diffrn_orient_matrix_ub_32      -0.0592791
_diffrn_orient_matrix_ub_33      -0.0215647
_diffrn_measurement_device_type  'SuperNova, Single source at offset, Eos'
_diffrn_measurement_method       '\w scans'
_diffrn_reflns_av_R_equivalents  0.0296
_diffrn_reflns_av_unetI/netI     0.0298
_diffrn_reflns_number            33579
_diffrn_reflns_limit_h_min       -16
_diffrn_reflns_limit_h_max       16
_diffrn_reflns_limit_k_min       -12
_diffrn_reflns_limit_k_max       12
_diffrn_reflns_limit_l_min       -22
_diffrn_reflns_limit_l_max       22
_diffrn_reflns_theta_min         1.57
_diffrn_reflns_theta_max         27.31
_diffrn_reflns_theta_full        25
_diffrn_measured_fraction_theta_full 1
_diffrn_measured_fraction_theta_max 0.936
_reflns_number_total             8949
_reflns_number_gt                8270
_reflns_threshold_expression     >2sigma(I)

#----------------------------------------------------------------------------#
#                   COMPUTER PROGRAMS USED                                   #
#----------------------------------------------------------------------------#

_computing_data_collection       
;
        CrysAlisPro, Agilent Technologies,
        Version 1.171.36.28 (release 01-02-2013 CrysAlis171 .NET)
        (compiled Feb  1 2013,16:14:44)
;
_computing_cell_refinement       
;
        CrysAlisPro, Agilent Technologies,
        Version 1.171.36.28 (release 01-02-2013 CrysAlis171 .NET)
        (compiled Feb  1 2013,16:14:44)
;
_computing_data_reduction        
;
        CrysAlisPro, Agilent Technologies,
        Version 1.171.36.28 (release 01-02-2013 CrysAlis171 .NET)
        (compiled Feb  1 2013,16:14:44)
;
_computing_structure_refinement  'SHELXL-97 (Sheldrick, 1997)'

#----------------------------------------------------------------------------#
#                   STRUCTURE SOLUTION
#----------------------------------------------------------------------------#

_atom_sites_solution_primary     direct
_atom_sites_solution_secondary   difmap
_atom_sites_solution_hydrogens   geom

#----------------------------------------------------------------------------#
#                   REFINEMENT INFORMATION                                   #
#----------------------------------------------------------------------------#

_refine_special_details          
;
 Refinement of F^2^ against ALL reflections.  The weighted R-factor wR and
 goodness of fit S are based on F^2^, conventional R-factors R are based
 on F, with F set to zero for negative F^2^. The threshold expression of
 F^2^ > 2sigma(F^2^) is used only for calculating R-factors(gt) etc. and is
 not relevant to the choice of reflections for refinement.  R-factors based
 on F^2^ are statistically about twice as large as those based on F, and R-
 factors based on ALL data will be even larger.
;
_refine_ls_structure_factor_coef Fsqd
_refine_ls_matrix_type           full
_refine_ls_weighting_scheme      calc
_refine_ls_weighting_details     
'calc w=1/[\s^2^(Fo^2^)+(0.0654P)^2^+2.2372P] where P=(Fo^2^+2Fc^2^)/3'
_refine_ls_hydrogen_treatment    mixed
_refine_ls_extinction_method     none
_refine_ls_number_reflns         8949
_refine_ls_number_parameters     553
_refine_ls_number_restraints     11
_refine_ls_R_factor_all          0.0623
_refine_ls_R_factor_gt           0.0575
_refine_ls_wR_factor_ref         0.1518
_refine_ls_wR_factor_gt          0.1487
_refine_ls_goodness_of_fit_ref   1.08
_refine_ls_restrained_S_all      1.079
_refine_ls_shift/su_max          0.001
_refine_ls_shift/su_mean         0
_refine_ls_abs_structure_details 'Flack H D (1983), Acta Cryst. A39, 876-881'
_refine_ls_abs_structure_Flack   0.6(11)
_refine_diff_density_max         0.997
_refine_diff_density_min         -0.359
_refine_diff_density_rms         0.061

#----------------------------------------------------------------------------#
#                   ATOMIC TYPES, COORDINATES AND THERMAL PARAMETERS         #
#----------------------------------------------------------------------------#

loop_
_atom_type_symbol
_atom_type_description
_atom_type_scat_dispersion_real
_atom_type_scat_dispersion_imag
_atom_type_scat_source
C C 0.0033 0.0016 'International Tables Vol C Tables 4.2.6.8 and 6.1.1.4'
H H 0 0 'International Tables Vol C Tables 4.2.6.8 and 6.1.1.4'
N N 0.0061 0.0033 'International Tables Vol C Tables 4.2.6.8 and 6.1.1.4'
O O 0.0106 0.006 'International Tables Vol C Tables 4.2.6.8 and 6.1.1.4'

loop_
_atom_site_label
_atom_site_type_symbol
_atom_site_fract_x
_atom_site_fract_y
_atom_site_fract_z
_atom_site_U_iso_or_equiv
_atom_site_adp_type
_atom_site_occupancy
_atom_site_symmetry_multiplicity
_atom_site_calc_flag
_atom_site_refinement_flags
_atom_site_disorder_assembly
_atom_site_disorder_group
C1 C 1.2416(2) 0.2280(3) 0.56233(17) 0.0223(6) Uani 1 1 d . . .
C2 C 1.1948(2) 0.3320(3) 0.51041(17) 0.0256(6) Uani 1 1 d . . .
H2 H 1.2333 0.38 0.4799 0.031 Uiso 1 1 calc R . .
C3 C 1.0919(2) 0.3654(3) 0.50320(18) 0.0279(6) Uani 1 1 d . . .
H3 H 1.0607 0.4371 0.4678 0.033 Uiso 1 1 calc R . .
C4 C 1.0331(2) 0.2959(3) 0.54689(17) 0.0230(6) Uani 1 1 d . . .
C5 C 1.0821(2) 0.1945(3) 0.59955(17) 0.0243(6) Uani 1 1 d . . .
H5 H 1.0441 0.1483 0.6311 0.029 Uiso 1 1 calc R . .
C6 C 1.1846(2) 0.1586(3) 0.60758(17) 0.0258(6) Uani 1 1 d . . .
H6 H 1.2159 0.0876 0.6434 0.031 Uiso 1 1 calc R . .
C7 C 0.9205(2) 0.3328(3) 0.53777(17) 0.0234(6) Uani 1 1 d . . .
H7A H 0.8858 0.2535 0.5573 0.028 Uiso 1 1 calc R . .
H7B H 0.8871 0.3449 0.4819 0.028 Uiso 1 1 calc R . .
C8 C 0.9051(2) 0.4685(3) 0.58155(16) 0.0208(6) Uani 1 1 d . . .
H8 H 0.9328 0.5514 0.5583 0.025 Uiso 1 1 calc R . .
C9 C 0.9638(2) 0.4513(3) 0.66646(18) 0.0249(6) Uani 1 1 d . . .
C10 C 1.0854(3) 0.6471(5) 0.6542(2) 0.0455(10) Uani 1 1 d . . .
H10A H 1.029 0.7151 0.634 0.055 Uiso 1 1 calc R . .
H10B H 1.1143 0.6148 0.6109 0.055 Uiso 1 1 calc R . .
C11 C 1.1688(4) 0.7120(7) 0.7193(3) 0.0751(19) Uani 1 1 d . . .
H11A H 1.2222 0.7595 0.6984 0.09 Uiso 1 1 calc R . .
H11B H 1.1389 0.7809 0.7495 0.09 Uiso 1 1 calc R . .
C12 C 1.2131(3) 0.5856(7) 0.7687(3) 0.0679(16) Uani 1 1 d . . .
H12A H 1.2493 0.6151 0.8218 0.082 Uiso 1 1 calc R . .
H12B H 1.262 0.5333 0.7452 0.082 Uiso 1 1 calc R . .
C13 C 1.1177(3) 0.4946(5) 0.7698(2) 0.0422(9) Uani 1 1 d . . .
H13 H 1.1368 0.3925 0.7724 0.051 Uiso 1 1 calc R . .
C14 C 1.0712(3) 0.5324(4) 0.8379(2) 0.0400(9) Uani 1 1 d . . .
C15 C 0.9309(2) 0.6381(4) 0.88385(18) 0.0273(7) Uani 1 1 d . . .
H15 H 0.9831 0.6669 0.932 0.033 Uiso 1 1 calc R . .
C16 C 0.8775(2) 0.5046(4) 0.90280(17) 0.0272(7) Uani 1 1 d . . .
C17 C 0.8197(3) 0.2628(3) 0.85972(18) 0.0278(7) Uani 1 1 d . . .
H17 H 0.8366 0.2046 0.8176 0.033 Uiso 1 1 calc R . .
C18 C 0.8787(3) 0.1944(4) 0.9357(2) 0.0410(9) Uani 1 1 d . . .
H18A H 0.953 0.207 0.9417 0.062 Uiso 1 1 calc R . .
H18B H 0.8625 0.0936 0.9346 0.062 Uiso 1 1 calc R . .
H18C H 0.8583 0.2389 0.9795 0.062 Uiso 1 1 calc R . .
C19 C 0.7047(3) 0.2498(3) 0.84813(17) 0.0280(7) Uani 1 1 d . . .
C20 C 0.5353(2) 0.3635(4) 0.81199(18) 0.0291(7) Uani 1 1 d . . .
H20A H 0.5084 0.4556 0.8245 0.035 Uiso 1 1 calc R . .
H20B H 0.5091 0.2901 0.8419 0.035 Uiso 1 1 calc R . .
C21 C 0.4934(2) 0.3342(3) 0.72483(18) 0.0263(6) Uani 1 1 d . . .
H21A H 0.5251 0.2461 0.7118 0.032 Uiso 1 1 calc R . .
H21B H 0.4181 0.3183 0.7144 0.032 Uiso 1 1 calc R . .
C22 C 0.5131(2) 0.4513(3) 0.67096(17) 0.0223(6) Uani 1 1 d . . .
H22A H 0.4677 0.436 0.6185 0.027 Uiso 1 1 calc R . .
H22B H 0.4939 0.5429 0.6902 0.027 Uiso 1 1 calc R . .
C23 C 0.6248(2) 0.4598(3) 0.66447(17) 0.0214(6) Uani 1 1 d . . .
H23A H 0.6422 0.3707 0.6415 0.026 Uiso 1 1 calc R . .
H23B H 0.6705 0.4674 0.7174 0.026 Uiso 1 1 calc R . .
C25 C 0.6480(2) 0.5840(3) 0.61536(16) 0.0194(6) Uani 1 1 d . . .
H25 H 0.609 0.5716 0.56 0.023 Uiso 1 1 calc R . .
C26 C 0.7647(2) 0.5824(3) 0.62084(16) 0.0199(6) Uani 1 1 d . . .
C27 C 0.5876(2) 0.8298(3) 0.60221(16) 0.0201(6) Uani 1 1 d . . .
C28 C 0.5591(2) 0.9612(3) 0.64288(18) 0.0245(6) Uani 1 1 d . . .
H28A H 0.6085 1.0373 0.6396 0.029 Uiso 1 1 calc R . .
H28B H 0.4896 0.9931 0.6144 0.029 Uiso 1 1 calc R . .
C29 C 0.4828(2) 0.8706(3) 0.74455(18) 0.0259(6) Uani 1 1 d . . .
C30 C 0.4942(3) 0.8501(4) 0.83169(18) 0.0302(7) Uani 1 1 d . . .
H30 H 0.4668 0.7546 0.8396 0.036 Uiso 1 1 calc R . .
C31 C 0.4299(3) 0.9600(4) 0.8623(2) 0.0393(8) Uani 1 1 d . . .
H31A H 0.4597 1.0545 0.8585 0.047 Uiso 1 1 calc R . .
H31B H 0.3589 0.9597 0.8285 0.047 Uiso 1 1 calc R . .
C32 C 0.4244(3) 0.9351(6) 0.9463(2) 0.0516(12) Uani 1 1 d . . .
H32 H 0.4965 0.9211 0.9783 0.062 Uiso 1 1 calc R . .
C33 C 0.3805(4) 1.0643(7) 0.9777(3) 0.0706(16) Uani 1 1 d . . .
H33A H 0.3799 1.0483 1.0321 0.106 Uiso 1 1 calc R . .
H33B H 0.3098 1.0811 0.9471 0.106 Uiso 1 1 calc R . .
H33C H 0.4234 1.1466 0.9742 0.106 Uiso 1 1 calc R . .
C34 C 0.3631(4) 0.8049(6) 0.9552(2) 0.0633(14) Uani 1 1 d . . .
H34A H 0.3936 0.7225 0.9362 0.095 Uiso 1 1 calc R . .
H34B H 0.2916 0.8163 0.9251 0.095 Uiso 1 1 calc R . .
H34C H 0.3643 0.7915 1.0102 0.095 Uiso 1 1 calc R . .
C35 C 0.6724(3) 0.7641(3) 0.86568(18) 0.0297(7) Uani 1 1 d . . .
C36 C 0.7814(3) 0.7893(4) 0.9103(2) 0.0374(8) Uani 1 1 d . . .
H36A H 0.7984 0.7261 0.956 0.045 Uiso 1 1 calc R . .
H36B H 0.7888 0.8879 0.9292 0.045 Uiso 1 1 calc R . .
C37 C 0.8569(3) 0.7622(4) 0.8588(2) 0.0357(8) Uani 1 1 d . . .
H37A H 0.8163 0.7451 0.805 0.043 Uiso 1 1 calc R . .
H37B H 0.8983 0.8485 0.8583 0.043 Uiso 1 1 calc R . .
N1 N 0.79609(19) 0.4878(3) 0.57594(14) 0.0209(5) Uani 1 1 d . . .
H1 H 0.7504 0.437 0.5429 0.025 Uiso 1 1 calc R . .
N2 N 1.0487(2) 0.5271(3) 0.69298(15) 0.0294(6) Uani 1 1 d . . .
N3 N 0.9858(2) 0.6134(3) 0.82309(16) 0.0305(6) Uani 1 1 d . . .
H3A H 0.963 0.6515 0.7769 0.037 Uiso 1 1 calc R . .
N4 N 0.8562(2) 0.4052(3) 0.84850(14) 0.0252(5) Uani 1 1 d . . .
H4 H 0.8646 0.4264 0.8022 0.03 Uiso 1 1 calc R . .
N5 N 0.6475(2) 0.3658(3) 0.83655(14) 0.0252(5) Uani 1 1 d . . .
H5A H 0.6789 0.448 0.8441 0.03 Uiso 1 1 calc R . .
N6 N 0.61782(19) 0.7158(2) 0.64553(14) 0.0207(5) Uani 1 1 d . . .
H6A H 0.6196 0.7204 0.6953 0.025 Uiso 1 1 calc R . .
N7 N 0.5591(2) 0.9409(3) 0.72354(15) 0.0237(5) Uani 1 1 d . . .
H7 H 0.6103 0.9754 0.7598 0.028 Uiso 1 1 calc R . .
N8 N 0.6010(2) 0.8573(3) 0.87688(15) 0.0292(6) Uani 1 1 d . . .
H8A H 0.6193 0.9237 0.9122 0.035 Uiso 1 1 calc R . .
O1 O 1.34148(16) 0.1872(2) 0.56996(12) 0.0260(5) Uani 1 1 d . . .
H1A H 1.3669 0.2326 0.5385 0.039 Uiso 1 1 calc R . .
O2 O 0.93603(16) 0.3602(2) 0.70726(11) 0.0245(4) Uani 1 1 d . . .
O3 O 1.1131(2) 0.4884(4) 0.90270(14) 0.0497(8) Uani 1 1 d . . .
O4 O 0.8532(2) 0.4951(3) 0.96546(13) 0.0387(6) Uani 1 1 d . . .
O5 O 0.6665(2) 0.1297(2) 0.84754(14) 0.0372(6) Uani 1 1 d . . .
O6 O 0.82432(17) 0.6567(2) 0.66852(12) 0.0259(5) Uani 1 1 d . . .
O7 O 0.58199(16) 0.8374(2) 0.53210(12) 0.0251(4) Uani 1 1 d . . .
O8 O 0.40782(18) 0.8210(3) 0.69810(13) 0.0322(5) Uani 1 1 d . . .
O9 O 0.6472(2) 0.6646(2) 0.82004(13) 0.0335(5) Uani 1 1 d . . .
C1S C 0.8471(4) 0.0136(6) 0.6902(3) 0.0699(14) Uani 1 1 d D . .
H1S1 H 0.888 -0.0007 0.6519 0.105 Uiso 1 1 calc RD . .
H1S2 H 0.7995 -0.0658 0.6879 0.105 Uiso 1 1 calc R . .
H1S3 H 0.8933 0.0195 0.7423 0.105 Uiso 1 1 calc RD . .
O1S O 0.7907(2) 0.1390(3) 0.67345(17) 0.0517(7) Uani 1 1 d D . .
H1S H 0.8403(7) 0.2119(9) 0.677(2) 0.078 Uiso 1 1 d D . .
O2S O 1.0795(3) -0.0194(4) 0.8695(2) 0.0789(12) Uani 1 1 d D . .
H2S H 1.1003 -0.0188 0.9181 0.118 Uiso 1 1 calc R . .
C2S C 1.1015(4) 0.1109(6) 0.8398(3) 0.0593(12) Uani 1 1 d D . .
H2S1 H 1.1027 0.1846 0.8787 0.089 Uiso 1 1 calc R . .
H2S2 H 1.0483 0.1328 0.7926 0.089 Uiso 1 1 calc R . .
H2S3 H 1.169 0.1062 0.8275 0.089 Uiso 1 1 calc R . .
C3S C 0.6598(3) 0.1766(4) 0.4794(2) 0.0366(8) Uani 1 1 d D . .
H3S1 H 0.6966 0.1594 0.5335 0.055 Uiso 1 1 calc R . .
H3S2 H 0.6874 0.1146 0.4452 0.055 Uiso 1 1 calc R . .
H3S3 H 0.5861 0.1571 0.4728 0.055 Uiso 1 1 calc R . .
O3S O 0.67309(19) 0.3189(2) 0.46007(13) 0.0345(5) Uani 1 1 d D . .
H3S H 0.6448 0.3322 0.4129 0.052 Uiso 1 1 calc R . .
O4S O 0.6836(9) 0.9850(13) 1.0265(7) 0.060(4) Uiso 0.275(9) 1 d PD . .
C4S C 0.651(3) 0.903(4) 1.0841(18) 0.138(13) Uiso 0.275(9) 1 d PD . .
H4S1 H 0.6729 0.9493 1.1347 0.207 Uiso 0.275(9) 1 calc PRD . .
H4S2 H 0.6817 0.8087 1.087 0.207 Uiso 0.275(9) 1 calc PRD . .
H4S3 H 0.5754 0.8945 1.0698 0.207 Uiso 0.275(9) 1 calc PR . .
H4S H 0.7566(13) 0.987(15) 1.045(5) 0.08 Uiso 0.275(9) 1 d PD . .

loop_
_atom_site_aniso_label
_atom_site_aniso_U_11
_atom_site_aniso_U_22
_atom_site_aniso_U_33
_atom_site_aniso_U_23
_atom_site_aniso_U_13
_atom_site_aniso_U_12
C1 0.0202(14) 0.0245(15) 0.0232(14) -0.0065(11) 0.0069(11) -0.0011(11)
C2 0.0303(16) 0.0239(15) 0.0277(14) 0.0018(12) 0.0166(12) -0.0005(13)
C3 0.0303(16) 0.0256(16) 0.0306(15) 0.0010(13) 0.0130(13) 0.0056(13)
C4 0.0214(15) 0.0269(15) 0.0230(14) -0.0054(12) 0.0096(12) 0.0004(11)
C5 0.0246(15) 0.0247(15) 0.0264(14) -0.0033(12) 0.0117(12) -0.0031(12)
C6 0.0265(15) 0.0272(16) 0.0242(14) 0.0026(12) 0.0075(12) 0.0043(12)
C7 0.0206(14) 0.0244(15) 0.0272(14) -0.0051(12) 0.0096(11) 0.0008(12)
C8 0.0215(14) 0.0196(14) 0.0248(14) -0.0023(11) 0.0128(11) -0.0025(11)
C9 0.0242(15) 0.0262(15) 0.0284(15) -0.0091(13) 0.0145(12) -0.0044(12)
C10 0.044(2) 0.058(3) 0.044(2) -0.0208(18) 0.0282(17) -0.0336(19)
C11 0.058(3) 0.110(5) 0.067(3) -0.044(3) 0.035(3) -0.062(3)
C12 0.028(2) 0.130(5) 0.048(2) -0.033(3) 0.0125(18) -0.033(3)
C13 0.0226(16) 0.072(3) 0.0327(18) -0.0159(18) 0.0088(14) -0.0103(17)
C14 0.0219(16) 0.060(2) 0.038(2) -0.0216(18) 0.0065(14) -0.0114(16)
C15 0.0243(15) 0.0379(18) 0.0222(14) -0.0098(13) 0.0107(12) -0.0081(13)
C16 0.0226(15) 0.0371(17) 0.0211(14) -0.0003(13) 0.0040(12) -0.0008(13)
C17 0.0361(17) 0.0262(15) 0.0217(14) 0.0038(12) 0.0079(12) -0.0013(14)
C18 0.043(2) 0.040(2) 0.0374(19) 0.0146(16) 0.0046(16) 0.0095(17)
C19 0.0409(18) 0.0247(15) 0.0171(14) 0.0036(12) 0.0050(12) -0.0019(14)
C20 0.0296(16) 0.0316(17) 0.0281(15) 0.0049(13) 0.0106(13) -0.0053(13)
C21 0.0211(14) 0.0288(16) 0.0283(15) 0.0022(13) 0.0047(12) -0.0060(12)
C22 0.0198(14) 0.0237(14) 0.0222(14) 0.0007(12) 0.0028(11) -0.0022(11)
C23 0.0244(15) 0.0154(13) 0.0261(14) 0.0018(11) 0.0095(12) 0.0025(11)
C25 0.0232(14) 0.0171(13) 0.0197(13) -0.0006(11) 0.0088(11) 0.0013(11)
C26 0.0269(15) 0.0164(13) 0.0180(13) 0.0027(10) 0.0085(11) 0.0022(11)
C27 0.0173(13) 0.0207(14) 0.0266(14) 0.0006(11) 0.0136(11) -0.0017(11)
C28 0.0261(15) 0.0177(14) 0.0336(16) 0.0010(12) 0.0150(12) 0.0023(12)
C29 0.0315(16) 0.0230(15) 0.0285(15) -0.0057(12) 0.0178(13) -0.0025(13)
C30 0.0339(17) 0.0328(17) 0.0285(15) -0.0056(13) 0.0164(13) -0.0093(14)
C31 0.0329(18) 0.048(2) 0.042(2) -0.0200(17) 0.0187(15) -0.0078(16)
C32 0.0306(19) 0.093(3) 0.0338(19) -0.030(2) 0.0131(15) -0.007(2)
C33 0.051(3) 0.106(4) 0.062(3) -0.049(3) 0.030(2) -0.009(3)
C34 0.054(3) 0.107(4) 0.036(2) -0.011(2) 0.0246(19) -0.019(3)
C35 0.050(2) 0.0234(15) 0.0198(14) 0.0004(12) 0.0174(14) -0.0009(14)
C36 0.043(2) 0.042(2) 0.0286(17) -0.0075(15) 0.0133(15) 0.0065(16)
C37 0.046(2) 0.0347(18) 0.0319(17) -0.0042(14) 0.0208(15) -0.0049(16)
N1 0.0215(12) 0.0219(12) 0.0210(11) -0.0001(9) 0.0086(9) -0.0002(10)
N2 0.0224(13) 0.0400(16) 0.0282(13) -0.0109(12) 0.0108(11) -0.0072(11)
N3 0.0265(14) 0.0403(16) 0.0280(13) -0.0090(12) 0.0127(11) -0.0101(12)
N4 0.0267(13) 0.0318(14) 0.0175(11) 0.0012(10) 0.0063(10) -0.0025(11)
N5 0.0271(13) 0.0242(13) 0.0234(12) 0.0021(10) 0.0044(10) -0.0091(11)
N6 0.0275(13) 0.0175(12) 0.0201(11) -0.0007(9) 0.0115(10) 0.0042(9)
N7 0.0264(13) 0.0198(12) 0.0289(13) -0.0032(10) 0.0146(10) -0.0015(10)
N8 0.0338(14) 0.0330(15) 0.0251(12) -0.0087(11) 0.0156(11) -0.0054(12)
O1 0.0205(10) 0.0313(12) 0.0281(11) -0.0001(9) 0.0094(8) -0.0005(9)
O2 0.0258(11) 0.0279(11) 0.0217(10) -0.0001(9) 0.0094(8) -0.0013(9)
O3 0.0321(13) 0.087(2) 0.0278(13) -0.0175(14) 0.0025(11) 0.0042(14)
O4 0.0476(15) 0.0485(15) 0.0243(11) -0.0036(11) 0.0171(10) -0.0046(12)
O5 0.0482(15) 0.0245(12) 0.0375(13) 0.0062(10) 0.0079(11) -0.0088(11)
O6 0.0268(11) 0.0232(11) 0.0293(11) -0.0067(9) 0.0101(9) -0.0041(9)
O7 0.0293(11) 0.0247(11) 0.0242(10) 0.0057(9) 0.0122(9) 0.0054(9)
O8 0.0340(13) 0.0378(13) 0.0291(11) -0.0041(10) 0.0159(10) -0.0089(10)
O9 0.0531(15) 0.0214(11) 0.0287(11) 0.0003(9) 0.0151(10) 0.0043(10)
C1S 0.081(4) 0.064(3) 0.071(3) -0.008(3) 0.031(3) -0.004(3)
O1S 0.0563(18) 0.0384(15) 0.0536(17) 0.0052(13) 0.0004(14) -0.0174(13)
O2S 0.103(3) 0.081(3) 0.0451(18) -0.0007(18) 0.0050(19) -0.032(2)
C2S 0.057(3) 0.070(3) 0.049(2) 0.017(2) 0.009(2) 0.011(2)
C3S 0.0356(19) 0.0304(17) 0.0394(18) -0.0032(15) 0.0011(15) -0.0030(15)
O3S 0.0380(14) 0.0310(12) 0.0295(12) -0.0025(10) -0.0013(10) -0.0029(10)


#----------------------------------------------------------------------------#
#                   MOLECULAR GEOMETRY                                       #
#----------------------------------------------------------------------------#

_geom_special_details            
;
 All esds (except the esd in the dihedral angle between two l.s. planes)
 are estimated using the full covariance matrix.  The cell esds are taken
 into account individually in the estimation of esds in distances, angles
 and torsion angles; correlations between esds in cell parameters are only
 used when they are defined by crystal symmetry.  An approximate (isotropic)
 treatment of cell esds is used for estimating esds involving l.s. planes.
;
loop_
_geom_bond_atom_site_label_1
_geom_bond_atom_site_label_2
_geom_bond_distance
_geom_bond_site_symmetry_2
_geom_bond_publ_flag
C1 O1 1.365(4) . ?
C1 C2 1.389(4) . ?
C1 C6 1.400(4) . ?
C2 C3 1.387(4) . ?
C3 C4 1.397(4) . ?
C4 C5 1.389(4) . ?
C4 C7 1.516(4) . ?
C5 C6 1.385(4) . ?
C7 C8 1.543(4) . ?
C8 N1 1.448(4) . ?
C8 C9 1.528(4) . ?
C9 O2 1.242(4) . ?
C9 N2 1.328(4) . ?
C10 N2 1.475(5) . ?
C10 C11 1.525(6) . ?
C11 C12 1.518(9) . ?
C12 C13 1.544(6) . ?
C13 N2 1.480(5) . ?
C13 C14 1.533(5) . ?
C14 O3 1.223(5) . ?
C14 N3 1.347(5) . ?
C15 N3 1.465(4) . ?
C15 C16 1.530(5) . ?
C15 C37 1.531(5) . ?
C16 O4 1.237(4) . ?
C16 N4 1.329(4) . ?
C17 N4 1.466(4) . ?
C17 C19 1.505(5) . ?
C17 C18 1.531(4) . ?
C19 O5 1.248(4) . ?
C19 N5 1.327(4) . ?
C20 N5 1.455(4) . ?
C20 C21 1.537(4) . ?
C21 C22 1.531(4) . ?
C22 C23 1.528(4) . ?
C23 C25 1.542(4) . ?
C25 N6 1.456(3) . ?
C25 C26 1.539(4) . ?
C26 O6 1.232(4) . ?
C26 N1 1.335(4) . ?
C27 O7 1.231(3) . ?
C27 N6 1.331(4) . ?
C27 C28 1.535(4) . ?
C28 N7 1.446(4) . ?
C29 O8 1.225(4) . ?
C29 N7 1.345(4) . ?
C29 C30 1.530(4) . ?
C30 N8 1.457(4) . ?
C30 C31 1.534(5) . ?
C31 C32 1.531(5) . ?
C32 C34 1.511(7) . ?
C32 C33 1.523(6) . ?
C35 O9 1.236(4) . ?
C35 N8 1.351(4) . ?
C35 C36 1.498(5) . ?
C36 C37 1.540(5) . ?
C1S O1S 1.400(6) . ?
O2S C2S 1.403(6) . ?
C3S O3S 1.414(4) . ?
O4S C4S 1.438(18) . ?

loop_
_geom_angle_atom_site_label_1
_geom_angle_atom_site_label_2
_geom_angle_atom_site_label_3
_geom_angle
_geom_angle_site_symmetry_1
_geom_angle_site_symmetry_3
_geom_angle_publ_flag
O1 C1 C2 122.5(3) . . ?
O1 C1 C6 117.8(3) . . ?
C2 C1 C6 119.7(3) . . ?
C3 C2 C1 119.9(3) . . ?
C2 C3 C4 121.4(3) . . ?
C5 C4 C3 117.7(3) . . ?
C5 C4 C7 121.6(3) . . ?
C3 C4 C7 120.7(3) . . ?
C4 C5 C6 122.1(3) . . ?
C5 C6 C1 119.3(3) . . ?
C4 C7 C8 112.9(2) . . ?
N1 C8 C9 110.2(2) . . ?
N1 C8 C7 109.0(2) . . ?
C9 C8 C7 108.0(2) . . ?
O2 C9 N2 121.4(3) . . ?
O2 C9 C8 119.7(3) . . ?
N2 C9 C8 118.6(3) . . ?
N2 C10 C11 102.9(4) . . ?
C12 C11 C10 103.2(4) . . ?
C11 C12 C13 104.1(4) . . ?
N2 C13 C14 113.4(3) . . ?
N2 C13 C12 101.6(3) . . ?
C14 C13 C12 112.0(3) . . ?
O3 C14 N3 123.3(3) . . ?
O3 C14 C13 118.9(3) . . ?
N3 C14 C13 117.8(3) . . ?
N3 C15 C16 112.0(3) . . ?
N3 C15 C37 108.3(3) . . ?
C16 C15 C37 113.4(3) . . ?
O4 C16 N4 122.9(3) . . ?
O4 C16 C15 119.9(3) . . ?
N4 C16 C15 117.2(3) . . ?
N4 C17 C19 114.8(3) . . ?
N4 C17 C18 113.2(3) . . ?
C19 C17 C18 111.9(3) . . ?
O5 C19 N5 122.5(3) . . ?
O5 C19 C17 118.6(3) . . ?
N5 C19 C17 118.9(3) . . ?
N5 C20 C21 113.5(3) . . ?
C22 C21 C20 115.0(3) . . ?
C23 C22 C21 114.0(2) . . ?
C22 C23 C25 114.7(2) . . ?
N6 C25 C26 110.7(2) . . ?
N6 C25 C23 109.6(2) . . ?
C26 C25 C23 107.4(2) . . ?
O6 C26 N1 123.4(3) . . ?
O6 C26 C25 120.8(2) . . ?
N1 C26 C25 115.5(2) . . ?
O7 C27 N6 124.5(3) . . ?
O7 C27 C28 117.9(3) . . ?
N6 C27 C28 117.6(2) . . ?
N7 C28 C27 114.8(2) . . ?
O8 C29 N7 123.6(3) . . ?
O8 C29 C30 119.6(3) . . ?
N7 C29 C30 116.7(3) . . ?
N8 C30 C29 113.1(3) . . ?
N8 C30 C31 109.4(3) . . ?
C29 C30 C31 110.3(3) . . ?
C32 C31 C30 113.9(4) . . ?
C34 C32 C33 110.6(4) . . ?
C34 C32 C31 112.6(3) . . ?
C33 C32 C31 110.4(4) . . ?
O9 C35 N8 120.6(3) . . ?
O9 C35 C36 122.8(3) . . ?
N8 C35 C36 116.6(3) . . ?
C35 C36 C37 110.7(3) . . ?
C15 C37 C36 115.2(3) . . ?
C26 N1 C8 120.2(2) . . ?
C9 N2 C10 127.3(3) . . ?
C9 N2 C13 119.9(3) . . ?
C10 N2 C13 112.8(3) . . ?
C14 N3 C15 120.0(3) . . ?
C16 N4 C17 125.1(3) . . ?
C19 N5 C20 123.1(3) . . ?
C27 N6 C25 123.8(2) . . ?
C29 N7 C28 121.7(3) . . ?
C35 N8 C30 121.3(3) . . ?

# The following lines are used to test the character set of files sent by
# network email or other means. They are not part of the CIF data set
# abcdefghijklmnopqrstuvwxyzABCDEFGHIJKLMNOPQRSTUVWXYZ0123456789
# !@#$%^&*()_+{}:"~<>?|\-=[];'`,./

# END of CIF
####################################################################### 
# 
# This file contains crystal structure data downloaded from the 
# Cambridge Structural Database (CSD) hosted by the Cambridge 
# Crystallographic Data Centre (CCDC).
# 
# Full information about CCDC data access policies and citation 
# guidelines are available at http://www.ccdc.cam.ac.uk/access/V1 
# 
# Audit and citation data items may have been added by the CCDC. 
# Please retain this information to preserve the provenance of 
# this file and to allow appropriate attribution of the data. 
# 
#######################################################################

data_13jlr007
_database_code_depnum_ccdc_archive 'CCDC 1063797'
_audit_update_record             
;
2015-05-07 deposited with the CCDC.
2015-07-13 downloaded from the CCDC.
;

_audit_creation_date             2013-10-06T21:13:48-00:00
_audit_creation_method           'WinGX routine CIF_UPDATE'

#----------------------------------------------------------------------------#
#                   CHEMICAL INFORMATION                                     #
#----------------------------------------------------------------------------#

_chemical_name_systematic        
;
 ?
;
_chemical_formula_sum            'C36 H52 N8 O9'
_chemical_formula_weight         740.86
_chemical_absolute_configuration rm

#----------------------------------------------------------------------------#
#                   UNIT CELL INFORMATION                                    #
#----------------------------------------------------------------------------#

_symmetry_cell_setting           monoclinic
_symmetry_space_group_name_H-M   'I 1 2 1'
loop_
_symmetry_equiv_pos_as_xyz
'x, y, z'
'-x, y, -z'
'x+1/2, y+1/2, z+1/2'
'-x+1/2, y+1/2, -z+1/2'

_cell_length_a                   16.9971(11)
_cell_length_b                   9.2681(4)
_cell_length_c                   25.8496(17)
_cell_angle_alpha                90
_cell_angle_beta                 99.408(6)
_cell_angle_gamma                90
_cell_volume                     4017.3(4)
_cell_formula_units_Z            4
_cell_measurement_temperature    123(2)
_cell_measurement_reflns_used    1157
_cell_measurement_theta_min      2.422
_cell_measurement_theta_max      20.265

#----------------------------------------------------------------------------#
#                   CRYSTAL INFORMATION                                      #
#----------------------------------------------------------------------------#

_exptl_crystal_description       prism
_exptl_crystal_size_max          0.2789
_exptl_crystal_size_mid          0.1267
_exptl_crystal_size_min          0.0162
_exptl_crystal_density_diffrn    1.225
_exptl_crystal_density_method    'not measured'
_exptl_crystal_F_000             1584
loop_
_exptl_crystal_face_index_h
_exptl_crystal_face_index_k
_exptl_crystal_face_index_l
_exptl_crystal_face_perp_dist
1 0 -1 0.0151
-1 0 1 0.0011
1 0 3 0.0633
-1 0 -3 0.0633
-1 4 1 0.1366
1 -4 -1 0.1366

_exptl_special_details           
;
 ?
;

#----------------------------------------------------------------------------#
#                   ABSORPTION CORRECTION                                    #
#----------------------------------------------------------------------------#

_exptl_absorpt_coefficient_mu    0.089
_exptl_absorpt_correction_type   multi-scan
_exptl_absorpt_process_details   
;
        CrysAlisPro, Agilent Technologies,
        Version 1.171.36.32 (release 02-08-2013 CrysAlis171 .NET)
        (compiled Aug  2 2013,16:46:58)
        Empirical absorption correction using spherical harmonics,
 implemented in SCALE3 ABSPACK scaling algorithm.
;
_exptl_absorpt_correction_T_min  0.77965
_exptl_absorpt_correction_T_max  1

#----------------------------------------------------------------------------#
#                   DATA COLLECTION                                          #
#----------------------------------------------------------------------------#

_diffrn_ambient_temperature      123(2)
_diffrn_radiation_wavelength     0.71073
_diffrn_radiation_type           MoK\a
_diffrn_radiation_monochromator  graphite
_diffrn_detector_area_resol_mean 16.0965
_diffrn_orient_matrix_ub_11      -0.0293636
_diffrn_orient_matrix_ub_12      -0.0179666
_diffrn_orient_matrix_ub_13      -0.0218397
_diffrn_orient_matrix_ub_21      0.0281605
_diffrn_orient_matrix_ub_22      0.0115479
_diffrn_orient_matrix_ub_23      -0.01702
_diffrn_orient_matrix_ub_31      0.0116002
_diffrn_orient_matrix_ub_32      -0.0734993
_diffrn_orient_matrix_ub_33      0.0026761
_diffrn_measurement_device_type  'SuperNova, Single source at offset, Eos'
_diffrn_measurement_method       '\w scans'
_diffrn_reflns_av_R_equivalents  0.0843
_diffrn_reflns_av_unetI/netI     0.1664
_diffrn_reflns_number            12542
_diffrn_reflns_limit_h_min       -20
_diffrn_reflns_limit_h_max       21
_diffrn_reflns_limit_k_min       -11
_diffrn_reflns_limit_k_max       11
_diffrn_reflns_limit_l_min       -31
_diffrn_reflns_limit_l_max       30
_diffrn_reflns_theta_min         1.56
_diffrn_reflns_theta_max         26.56
_diffrn_reflns_theta_full        25
_diffrn_measured_fraction_theta_full 0.893
_diffrn_measured_fraction_theta_max 0.818
_reflns_number_total             6184
_reflns_number_gt                3456
_reflns_threshold_expression     >2sigma(I)

#Diffraction was very weak at high angle 
#therefore data collection was not extended

#----------------------------------------------------------------------------#
#                   COMPUTER PROGRAMS USED                                   #
#----------------------------------------------------------------------------#

_computing_data_collection       
;
        CrysAlisPro, Agilent Technologies,
        Version 1.171.36.32 (release 02-08-2013 CrysAlis171 .NET)
        (compiled Aug  2 2013,16:46:58)
;
_computing_cell_refinement       
;
        CrysAlisPro, Agilent Technologies,
        Version 1.171.36.32 (release 02-08-2013 CrysAlis171 .NET)
        (compiled Aug  2 2013,16:46:58)
;
_computing_data_reduction        
;
        CrysAlisPro, Agilent Technologies,
        Version 1.171.36.32 (release 02-08-2013 CrysAlis171 .NET)
        (compiled Aug  2 2013,16:46:58)
;
_computing_structure_refinement  'SHELXL-97 (Sheldrick, 1997)'

#----------------------------------------------------------------------------#
#                   STRUCTURE SOLUTION
#----------------------------------------------------------------------------#

_atom_sites_solution_primary     direct
_atom_sites_solution_secondary   difmap
_atom_sites_solution_hydrogens   geom

#----------------------------------------------------------------------------#
#                   REFINEMENT INFORMATION                                   #
#----------------------------------------------------------------------------#

_refine_special_details          
;
 Refinement of F^2^ against ALL reflections.  The weighted R-factor wR and
 goodness of fit S are based on F^2^, conventional R-factors R are based
 on F, with F set to zero for negative F^2^. The threshold expression of
 F^2^ > 2sigma(F^2^) is used only for calculating R-factors(gt) etc. and is
 not relevant to the choice of reflections for refinement.  R-factors based
 on F^2^ are statistically about twice as large as those based on F, and R-
 factors based on ALL data will be even larger.
;
_refine_ls_structure_factor_coef Fsqd
_refine_ls_matrix_type           full
_refine_ls_weighting_scheme      calc
_refine_ls_weighting_details     
'calc w=1/[\s^2^(Fo^2^)+(0.1250P)^2^+0.0000P] where P=(Fo^2^+2Fc^2^)/3'
_refine_ls_hydrogen_treatment    constr
_refine_ls_extinction_method     none
_refine_ls_number_reflns         6184
_refine_ls_number_parameters     469
_refine_ls_number_restraints     5
_refine_ls_R_factor_all          0.1457
_refine_ls_R_factor_gt           0.0892
_refine_ls_wR_factor_ref         0.2361
_refine_ls_wR_factor_gt          0.2133
_refine_ls_goodness_of_fit_ref   0.981
_refine_ls_restrained_S_all      0.981
_refine_ls_shift/su_max          0
_refine_ls_shift/su_mean         0
_refine_ls_abs_structure_details 'Flack H D (1983), Acta Cryst. A39, 876-881'
_refine_ls_abs_structure_Flack   1(3)
_refine_diff_density_max         0.598
_refine_diff_density_min         -0.33
_refine_diff_density_rms         0.082

#----------------------------------------------------------------------------#
#                   ATOMIC TYPES, COORDINATES AND THERMAL PARAMETERS         #
#----------------------------------------------------------------------------#

loop_
_atom_type_symbol
_atom_type_description
_atom_type_scat_dispersion_real
_atom_type_scat_dispersion_imag
_atom_type_scat_source
C C 0.0033 0.0016 'International Tables Vol C Tables 4.2.6.8 and 6.1.1.4'
H H 0 0 'International Tables Vol C Tables 4.2.6.8 and 6.1.1.4'
N N 0.0061 0.0033 'International Tables Vol C Tables 4.2.6.8 and 6.1.1.4'
O O 0.0106 0.006 'International Tables Vol C Tables 4.2.6.8 and 6.1.1.4'

loop_
_atom_site_label
_atom_site_type_symbol
_atom_site_fract_x
_atom_site_fract_y
_atom_site_fract_z
_atom_site_U_iso_or_equiv
_atom_site_adp_type
_atom_site_occupancy
_atom_site_symmetry_multiplicity
_atom_site_calc_flag
_atom_site_refinement_flags
_atom_site_disorder_assembly
_atom_site_disorder_group
C1 C 0.6792(8) 0.5714(16) 0.9998(4) 0.093(5) Uani 1 1 d D . .
H1A H 0.6475 0.5796 1.028 0.139 Uiso 1 1 calc R . .
H1B H 0.726 0.6346 1.0073 0.139 Uiso 1 1 calc R . .
H1C H 0.6968 0.4713 0.9973 0.139 Uiso 1 1 calc R . .
C2 C 0.6287(7) 0.6160(15) 0.9480(3) 0.083(4) Uani 1 1 d D . .
H2A H 0.6085 0.7159 0.9524 0.099 Uiso 1 1 calc R . .
C3 C 0.6771(5) 0.6187(8) 0.9033(3) 0.031(2) Uani 1 1 d D . .
H3A H 0.729 0.6654 0.9162 0.037 Uiso 1 1 calc R . .
H3B H 0.6882 0.5178 0.8942 0.037 Uiso 1 1 calc R . .
C4 C 0.6393(4) 0.6951(8) 0.8536(3) 0.0225(17) Uani 1 1 d D . .
H4 H 0.5835 0.6588 0.8433 0.027 Uiso 1 1 calc R . .
C5 C 0.6857(4) 0.6678(9) 0.8081(3) 0.0265(19) Uani 1 1 d . . .
C6 C 0.6860(4) 0.5541(9) 0.7245(3) 0.0284(19) Uani 1 1 d . . .
H6A H 0.6791 0.4513 0.7144 0.034 Uiso 1 1 calc R . .
H6B H 0.744 0.5739 0.732 0.034 Uiso 1 1 calc R . .
C7 C 0.6488(4) 0.6474(7) 0.6778(3) 0.0221(18) Uani 1 1 d . . .
C8 C 0.5540(5) 0.8346(8) 0.6429(3) 0.0271(19) Uani 1 1 d . . .
H8 H 0.5424 0.7697 0.6117 0.032 Uiso 1 1 calc R . .
C9 C 0.5994(5) 0.9631(8) 0.6271(3) 0.0243(18) Uani 1 1 d . . .
H9A H 0.6533 0.9323 0.6218 0.029 Uiso 1 1 calc R . .
H9B H 0.6056 1.0359 0.6555 0.029 Uiso 1 1 calc R . .
C10 C 0.5547(4) 1.0316(8) 0.5757(3) 0.0255(18) Uani 1 1 d . . .
H10A H 0.5607 0.9676 0.546 0.031 Uiso 1 1 calc R . .
H10B H 0.4972 1.037 0.5779 0.031 Uiso 1 1 calc R . .
C11 C 0.5837(5) 1.1812(8) 0.5645(3) 0.030(2) Uani 1 1 d . . .
H11A H 0.5498 1.2186 0.5325 0.036 Uiso 1 1 calc R . .
H11B H 0.6388 1.1732 0.5569 0.036 Uiso 1 1 calc R . .
C12 C 0.5834(5) 1.2914(10) 0.6087(3) 0.036(2) Uani 1 1 d . . .
H12A H 0.629 1.2714 0.6368 0.043 Uiso 1 1 calc R . .
H12B H 0.5909 1.3893 0.5949 0.043 Uiso 1 1 calc R . .
C13 C 0.4603(5) 1.4010(8) 0.6308(3) 0.0242(19) Uani 1 1 d . . .
C14 C 0.3891(5) 1.3728(9) 0.6579(3) 0.029(2) Uani 1 1 d . . .
H14 H 0.3667 1.4675 0.667 0.034 Uiso 1 1 calc R . .
C15 C 0.3260(5) 1.2941(10) 0.6192(3) 0.033(2) Uani 1 1 d . . .
H15A H 0.2793 1.2748 0.6358 0.05 Uiso 1 1 calc R . .
H15B H 0.348 1.2028 0.6089 0.05 Uiso 1 1 calc R . .
H15C H 0.3103 1.3544 0.5881 0.05 Uiso 1 1 calc R . .
C16 C 0.4645(5) 1.3318(8) 0.7441(3) 0.0242(18) Uani 1 1 d . . .
C17 C 0.4897(4) 1.2294(8) 0.7904(3) 0.0245(18) Uani 1 1 d . . .
H17 H 0.4817 1.2793 0.8234 0.029 Uiso 1 1 calc R . .
C18 C 0.5790(5) 1.2009(9) 0.7926(3) 0.033(2) Uani 1 1 d . . .
H18A H 0.6077 1.2941 0.7962 0.04 Uiso 1 1 calc R . .
H18B H 0.5874 1.1568 0.759 0.04 Uiso 1 1 calc R . .
C19 C 0.6155(5) 1.0996(8) 0.8386(3) 0.0288(19) Uani 1 1 d . . .
H19A H 0.6732 1.1201 0.8482 0.035 Uiso 1 1 calc R . .
H19B H 0.5899 1.1199 0.8696 0.035 Uiso 1 1 calc R . .
C20 C 0.6041(5) 0.9432(9) 0.8241(3) 0.0289(19) Uani 1 1 d . . .
C21 C 0.3790(5) 1.0788(10) 0.8075(3) 0.032(2) Uani 1 1 d . . .
C22 C 0.3901(5) 0.8302(9) 0.8479(3) 0.033(2) Uani 1 1 d . . .
H22A H 0.3653 0.8383 0.8799 0.04 Uiso 1 1 calc R . .
H22B H 0.447 0.8575 0.8565 0.04 Uiso 1 1 calc R . .
C23 C 0.3802(6) 0.6760(9) 0.8245(3) 0.038(2) Uani 1 1 d . . .
H23A H 0.4211 0.6093 0.8427 0.045 Uiso 1 1 calc R . .
H23B H 0.3265 0.6365 0.826 0.045 Uiso 1 1 calc R . .
C24 C 0.3919(5) 0.7033(8) 0.7690(3) 0.034(2) Uani 1 1 d . . .
H24A H 0.4493 0.7003 0.7661 0.041 Uiso 1 1 calc R . .
H24B H 0.3634 0.6299 0.7451 0.041 Uiso 1 1 calc R . .
C25 C 0.3294(4) 0.9018(8) 0.7086(3) 0.0210(17) Uani 1 1 d . . .
C26 C 0.3343(4) 0.8041(8) 0.6605(3) 0.0198(17) Uiso 1 1 d . . .
H26 H 0.3092 0.7092 0.6664 0.024 Uiso 1 1 calc R . .
C27 C 0.4737(5) 0.8777(8) 0.6583(3) 0.0202(17) Uani 1 1 d . . .
C28 C 0.2880(5) 0.8707(8) 0.6105(3) 0.0252(18) Uani 1 1 d . . .
H28A H 0.2331 0.8939 0.616 0.03 Uiso 1 1 calc R . .
H28B H 0.3141 0.9617 0.6025 0.03 Uiso 1 1 calc R . .
C29 C 0.2848(5) 0.7677(8) 0.5647(3) 0.0269(18) Uani 1 1 d . . .
C30 C 0.3327(5) 0.7840(9) 0.5276(3) 0.0300(19) Uani 1 1 d . . .
H30 H 0.3712 0.8593 0.532 0.036 Uiso 1 1 calc R . .
C31 C 0.3280(5) 0.6960(9) 0.4837(4) 0.039(2) Uani 1 1 d . . .
H31 H 0.3592 0.7148 0.4571 0.047 Uiso 1 1 calc R . .
C32 C 0.2762(5) 0.5796(8) 0.4801(3) 0.0264(19) Uani 1 1 d . . .
C33 C 0.2303(5) 0.5590(9) 0.5171(3) 0.032(2) Uani 1 1 d . . .
H33 H 0.1946 0.4795 0.514 0.038 Uiso 1 1 calc R . .
C34 C 0.2339(5) 0.6504(8) 0.5595(3) 0.031(2) Uani 1 1 d . . .
H34 H 0.2012 0.6327 0.5853 0.037 Uiso 1 1 calc R . .
C35 C 0.5544(11) 0.512(2) 0.9360(8) 0.166(8) Uiso 1 1 d D . .
H35A H 0.5216 0.5399 0.9027 0.25 Uiso 1 1 calc R . .
H35B H 0.5225 0.5191 0.9643 0.25 Uiso 1 1 calc R . .
H35C H 0.5728 0.4124 0.9335 0.25 Uiso 1 1 calc R . .
C36 C 0.3467(5) 0.9223(7) 0.8040(3) 0.0266(19) Uani 1 1 d . . .
H36 H 0.2885 0.9235 0.8061 0.032 Uiso 1 1 calc R . .
N2 N 0.6365(4) 0.8503(6) 0.8644(2) 0.0253(15) Uani 1 1 d . . .
H2 H 0.6551 0.8842 0.8958 0.03 Uiso 1 1 calc R . .
N3 N 0.5092(4) 1.2887(7) 0.6310(2) 0.0306(16) Uani 1 1 d . . .
H3 H 0.4963 1.2078 0.6454 0.037 Uiso 1 1 calc R . .
N4 N 0.6529(4) 0.5774(7) 0.7718(2) 0.0255(15) Uani 1 1 d . . .
H4A H 0.6097 0.5299 0.7764 0.031 Uiso 1 1 calc R . .
N5 N 0.4464(3) 1.0977(6) 0.7862(2) 0.0213(14) Uani 1 1 d . . .
H5 H 0.4639 1.0254 0.7692 0.026 Uiso 1 1 calc R . .
N7 N 0.4174(3) 0.7777(7) 0.6551(2) 0.0206(14) Uani 1 1 d . . .
H7 H 0.431 0.6883 0.6493 0.025 Uiso 1 1 calc R . .
N11 N 0.5982(3) 0.7499(7) 0.6858(2) 0.0272(16) Uani 1 1 d . . .
H11 H 0.5907 0.7679 0.7181 0.033 Uiso 1 1 calc R . .
N22 N 0.4080(4) 1.2863(7) 0.7057(2) 0.0294(16) Uani 1 1 d . . .
H22 H 0.3823 1.2052 0.7089 0.035 Uiso 1 1 calc R . .
N102 N 0.3592(4) 0.8462(6) 0.7561(2) 0.0211(14) Uani 1 1 d . . .
O1 O 0.5727(3) 0.8982(6) 0.7821(2) 0.0287(13) Uani 1 1 d . . .
O2 O 0.4974(3) 1.4529(6) 0.7436(2) 0.0340(14) Uani 1 1 d . . .
O3 O 0.4633(3) 1.0047(6) 0.6737(2) 0.0297(13) Uani 1 1 d . . .
O4 O 0.6678(3) 0.6256(6) 0.6345(2) 0.0326(14) Uani 1 1 d . . .
O5 O 0.2684(3) 0.4873(6) 0.4377(2) 0.0349(14) Uani 1 1 d . . .
H5A H 0.3006 0.5116 0.4178 0.052 Uiso 1 1 calc R . .
O6 O 0.2968(3) 1.0201(6) 0.7039(2) 0.0275(13) Uani 1 1 d . . .
O7 O 0.4697(3) 1.5171(6) 0.6115(2) 0.0327(14) Uani 1 1 d . . .
O55 O 0.3523(4) 1.1713(7) 0.8333(3) 0.055(2) Uani 1 1 d . . .
O101 O 0.7506(3) 0.7306(6) 0.8083(2) 0.0373(15) Uani 1 1 d . . .

loop_
_atom_site_aniso_label
_atom_site_aniso_U_11
_atom_site_aniso_U_22
_atom_site_aniso_U_33
_atom_site_aniso_U_23
_atom_site_aniso_U_13
_atom_site_aniso_U_12
C1 0.145(12) 0.105(11) 0.021(6) 0.015(6) -0.006(7) 0.003(10)
C2 0.121(11) 0.109(10) 0.020(5) 0.036(6) 0.018(6) 0.054(9)
C3 0.037(5) 0.014(4) 0.038(5) 0.007(4) -0.001(4) 0.001(4)
C4 0.021(4) 0.018(4) 0.025(4) -0.001(4) -0.009(3) -0.006(3)
C5 0.018(4) 0.029(5) 0.030(5) -0.010(4) -0.002(3) -0.008(4)
C6 0.026(4) 0.028(5) 0.028(5) 0.004(4) -0.002(4) -0.007(4)
C7 0.016(4) 0.013(4) 0.040(5) 0.003(4) 0.013(4) 0.004(3)
C8 0.039(5) 0.011(4) 0.029(5) 0.006(4) 0.000(4) 0.006(4)
C9 0.031(4) 0.013(4) 0.029(4) -0.005(4) 0.005(4) -0.003(3)
C10 0.027(4) 0.022(4) 0.026(4) 0.001(4) 0.000(4) 0.004(4)
C11 0.021(4) 0.031(5) 0.038(5) 0.009(4) 0.007(4) -0.001(4)
C12 0.036(5) 0.037(5) 0.036(5) 0.005(4) 0.008(4) 0.005(4)
C13 0.023(4) 0.011(4) 0.038(5) 0.006(4) 0.004(4) -0.003(3)
C14 0.029(5) 0.025(5) 0.029(5) 0.006(4) -0.004(4) 0.000(4)
C15 0.042(5) 0.037(5) 0.019(4) 0.005(4) 0.001(4) 0.007(4)
C16 0.025(4) 0.020(4) 0.024(4) -0.004(4) -0.006(4) -0.007(3)
C17 0.029(4) 0.009(4) 0.031(5) -0.005(3) -0.006(4) 0.003(3)
C18 0.040(5) 0.020(4) 0.038(5) -0.005(4) 0.003(4) -0.010(4)
C19 0.026(4) 0.030(5) 0.026(5) -0.007(4) -0.008(4) 0.012(4)
C20 0.033(5) 0.029(5) 0.023(5) 0.005(4) 0.001(4) 0.007(4)
C21 0.026(5) 0.049(6) 0.021(4) -0.007(4) 0.002(4) -0.017(4)
C22 0.035(5) 0.041(6) 0.021(4) 0.001(4) -0.007(4) -0.016(4)
C23 0.044(5) 0.033(5) 0.034(5) 0.020(4) 0.002(4) -0.001(4)
C24 0.047(5) 0.009(4) 0.042(5) 0.008(4) -0.007(4) 0.009(4)
C25 0.019(4) 0.018(4) 0.025(4) -0.002(4) 0.001(3) 0.004(3)
C27 0.027(4) 0.011(4) 0.022(4) -0.003(3) 0.000(3) -0.009(3)
C28 0.030(5) 0.014(4) 0.028(5) 0.001(3) -0.007(4) 0.006(4)
C29 0.036(5) 0.016(4) 0.029(5) 0.005(4) 0.008(4) 0.006(4)
C30 0.041(5) 0.022(4) 0.027(4) -0.013(4) 0.008(4) -0.010(4)
C31 0.039(5) 0.039(5) 0.039(5) -0.005(5) 0.010(4) 0.000(5)
C32 0.035(5) 0.027(4) 0.015(4) -0.009(4) -0.005(4) -0.002(4)
C33 0.034(5) 0.027(5) 0.036(5) -0.006(4) 0.009(4) -0.018(4)
C34 0.044(5) 0.028(5) 0.021(4) 0.006(4) 0.007(4) -0.017(4)
C36 0.040(5) 0.012(4) 0.029(5) -0.007(4) 0.011(4) -0.006(4)
N2 0.032(4) 0.023(4) 0.020(3) -0.003(3) 0.000(3) -0.001(3)
N3 0.040(4) 0.017(3) 0.035(4) 0.006(3) 0.009(3) -0.003(3)
N4 0.034(4) 0.017(3) 0.027(4) -0.001(3) 0.007(3) -0.003(3)
N5 0.022(3) 0.022(3) 0.020(3) -0.009(3) 0.006(3) -0.004(3)
N7 0.019(3) 0.022(3) 0.019(3) 0.004(3) -0.002(3) 0.003(3)
N11 0.031(4) 0.035(4) 0.014(3) 0.012(3) -0.001(3) 0.007(3)
N22 0.034(4) 0.020(3) 0.033(4) 0.017(3) 0.002(3) 0.010(3)
N102 0.022(3) 0.016(3) 0.024(4) 0.005(3) 0.001(3) -0.008(3)
O1 0.029(3) 0.026(3) 0.028(3) 0.000(3) -0.007(3) 0.002(2)
O2 0.023(3) 0.022(3) 0.052(4) 0.000(3) -0.008(3) 0.000(3)
O3 0.026(3) 0.030(3) 0.036(3) -0.008(3) 0.011(2) -0.007(3)
O4 0.029(3) 0.031(3) 0.039(4) 0.006(3) 0.009(3) 0.005(3)
O5 0.041(3) 0.035(3) 0.030(3) -0.011(3) 0.007(3) -0.014(3)
O6 0.028(3) 0.019(3) 0.034(3) -0.010(3) 0.002(2) 0.000(2)
O7 0.026(3) 0.021(3) 0.051(4) 0.006(3) 0.007(3) 0.002(3)
O55 0.059(4) 0.052(4) 0.064(5) -0.037(4) 0.041(4) -0.019(3)
O101 0.033(3) 0.032(3) 0.044(4) 0.007(3) -0.001(3) -0.004(3)


#----------------------------------------------------------------------------#
#                   MOLECULAR GEOMETRY                                       #
#----------------------------------------------------------------------------#

_geom_special_details            
;
 All esds (except the esd in the dihedral angle between two l.s. planes)
 are estimated using the full covariance matrix.  The cell esds are taken
 into account individually in the estimation of esds in distances, angles
 and torsion angles; correlations between esds in cell parameters are only
 used when they are defined by crystal symmetry.  An approximate (isotropic)
 treatment of cell esds is used for estimating esds involving l.s. planes.
;
loop_
_geom_bond_atom_site_label_1
_geom_bond_atom_site_label_2
_geom_bond_distance
_geom_bond_site_symmetry_2
_geom_bond_publ_flag
C1 C2 1.524(12) . ?
C2 C3 1.524(11) . ?
C2 C35 1.580(15) . ?
C3 C4 1.514(9) . ?
C4 N2 1.467(9) . ?
C4 C5 1.540(11) . ?
C5 O101 1.247(9) . ?
C5 N4 1.313(9) . ?
C6 N4 1.445(9) . ?
C6 C7 1.534(11) . ?
C7 O4 1.233(9) . ?
C7 N11 1.321(9) . ?
C8 N11 1.462(9) . ?
C8 C9 1.511(10) . ?
C8 C27 1.536(11) . ?
C9 C10 1.553(10) . ?
C10 C11 1.516(11) . ?
C11 C12 1.533(11) . ?
C12 N3 1.472(9) . ?
C13 O7 1.208(8) . ?
C13 N3 1.332(10) . ?
C13 C14 1.516(11) . ?
C14 N22 1.463(10) . ?
C14 C15 1.526(11) . ?
C16 O2 1.254(8) . ?
C16 N22 1.333(10) . ?
C16 C17 1.532(11) . ?
C17 N5 1.420(9) . ?
C17 C18 1.532(11) . ?
C18 C19 1.562(11) . ?
C19 C20 1.502(11) . ?
C20 O1 1.204(9) . ?
C20 N2 1.393(10) . ?
C21 O55 1.218(10) . ?
C21 N5 1.361(9) . ?
C21 C36 1.548(11) . ?
C22 C36 1.513(11) . ?
C22 C23 1.551(12) . ?
C23 C24 1.503(12) . ?
C24 N102 1.454(9) . ?
C25 O6 1.226(8) . ?
C25 N102 1.350(9) . ?
C25 C26 1.552(10) . ?
C26 N7 1.462(9) . ?
C26 C28 1.529(10) . ?
C27 O3 1.265(9) . ?
C27 N7 1.325(9) . ?
C28 C29 1.515(11) . ?
C29 C30 1.365(10) . ?
C29 C34 1.382(11) . ?
C30 C31 1.390(11) . ?
C31 C32 1.386(11) . ?
C32 C33 1.342(10) . ?
C32 O5 1.381(9) . ?
C33 C34 1.379(11) . ?
C36 N102 1.471(9) . ?

loop_
_geom_angle_atom_site_label_1
_geom_angle_atom_site_label_2
_geom_angle_atom_site_label_3
_geom_angle
_geom_angle_site_symmetry_1
_geom_angle_site_symmetry_3
_geom_angle_publ_flag
C3 C2 C1 111.9(9) . . ?
C3 C2 C35 111.9(11) . . ?
C1 C2 C35 109.0(12) . . ?
C4 C3 C2 116.4(7) . . ?
N2 C4 C3 108.7(6) . . ?
N2 C4 C5 110.0(6) . . ?
C3 C4 C5 111.8(6) . . ?
O101 C5 N4 124.9(7) . . ?
O101 C5 C4 118.9(7) . . ?
N4 C5 C4 116.2(6) . . ?
N4 C6 C7 114.4(6) . . ?
O4 C7 N11 122.3(7) . . ?
O4 C7 C6 119.1(6) . . ?
N11 C7 C6 118.6(7) . . ?
N11 C8 C9 114.0(7) . . ?
N11 C8 C27 108.1(6) . . ?
C9 C8 C27 112.3(6) . . ?
C8 C9 C10 110.7(6) . . ?
C11 C10 C9 114.1(6) . . ?
C10 C11 C12 115.2(7) . . ?
N3 C12 C11 112.9(7) . . ?
O7 C13 N3 125.0(7) . . ?
O7 C13 C14 120.9(7) . . ?
N3 C13 C14 114.0(7) . . ?
N22 C14 C13 113.8(6) . . ?
N22 C14 C15 109.0(7) . . ?
C13 C14 C15 107.9(7) . . ?
O2 C16 N22 122.9(7) . . ?
O2 C16 C17 119.6(7) . . ?
N22 C16 C17 117.5(7) . . ?
N5 C17 C18 110.6(6) . . ?
N5 C17 C16 113.4(6) . . ?
C18 C17 C16 106.6(6) . . ?
C17 C18 C19 113.6(7) . . ?
C20 C19 C18 111.8(7) . . ?
O1 C20 N2 121.5(7) . . ?
O1 C20 C19 125.4(7) . . ?
N2 C20 C19 113.0(7) . . ?
O55 C21 N5 122.9(7) . . ?
O55 C21 C36 122.2(7) . . ?
N5 C21 C36 114.2(7) . . ?
C36 C22 C23 102.7(6) . . ?
C24 C23 C22 101.2(6) . . ?
N102 C24 C23 105.5(7) . . ?
O6 C25 N102 121.9(7) . . ?
O6 C25 C26 121.6(7) . . ?
N102 C25 C26 116.4(6) . . ?
N7 C26 C28 111.0(6) . . ?
N7 C26 C25 110.7(6) . . ?
C28 C26 C25 110.8(6) . . ?
O3 C27 N7 122.2(7) . . ?
O3 C27 C8 120.0(6) . . ?
N7 C27 C8 117.8(6) . . ?
C29 C28 C26 110.8(6) . . ?
C30 C29 C34 117.1(7) . . ?
C30 C29 C28 122.0(7) . . ?
C34 C29 C28 120.9(7) . . ?
C29 C30 C31 123.2(8) . . ?
C32 C31 C30 117.5(8) . . ?
C33 C32 O5 119.1(7) . . ?
C33 C32 C31 120.1(7) . . ?
O5 C32 C31 120.8(7) . . ?
C32 C33 C34 121.6(7) . . ?
C33 C34 C29 120.4(7) . . ?
N102 C36 C22 104.0(6) . . ?
N102 C36 C21 113.6(6) . . ?
C22 C36 C21 111.1(7) . . ?
C20 N2 C4 119.1(6) . . ?
C13 N3 C12 124.0(7) . . ?
C5 N4 C6 121.5(6) . . ?
C21 N5 C17 122.7(7) . . ?
C27 N7 C26 125.2(6) . . ?
C7 N11 C8 122.3(6) . . ?
C16 N22 C14 119.2(7) . . ?
C25 N102 C24 129.0(6) . . ?
C25 N102 C36 119.8(6) . . ?
C24 N102 C36 110.3(6) . . ?

# The following lines are used to test the character set of files sent by
# network email or other means. They are not part of the CIF data set
# abcdefghijklmnopqrstuvwxyzABCDEFGHIJKLMNOPQRSTUVWXYZ0123456789
# !@#$%^&*()_+{}:"~<>?|\-=[];'`,./

# END of CIF
####################################################################### 
# 
# This file contains crystal structure data downloaded from the 
# Cambridge Structural Database (CSD) hosted by the Cambridge 
# Crystallographic Data Centre (CCDC).
# 
# Full information about CCDC data access policies and citation 
# guidelines are available at http://www.ccdc.cam.ac.uk/access/V1 
# 
# Audit and citation data items may have been added by the CCDC. 
# Please retain this information to preserve the provenance of 
# this file and to allow appropriate attribution of the data. 
# 
#######################################################################

data_13jlr008
_database_code_depnum_ccdc_archive 'CCDC 1063798'
_audit_update_record             
;
2015-05-07 deposited with the CCDC.
2015-07-13 downloaded from the CCDC.
;

_audit_creation_date             2015-05-07T13:27:12-00:00
_audit_creation_method           'WinGX routine CIF_UPDATE'

#----------------------------------------------------------------------------#
#                   CHEMICAL INFORMATION                                     #
#----------------------------------------------------------------------------#

_chemical_name_systematic        
;
 ?
;
_chemical_formula_sum            'C39 H64 N8 O12'
_chemical_formula_weight         836.98
_chemical_absolute_configuration syn

#----------------------------------------------------------------------------#
#                   UNIT CELL INFORMATION                                    #
#----------------------------------------------------------------------------#

_symmetry_cell_setting           monoclinic
_symmetry_space_group_name_H-M   'P 21'
_symmetry_space_group_name_Hall  'P 2yb'
_symmetry_Int_Tables_number      4
loop_
_symmetry_equiv_pos_as_xyz
'x, y, z'
'-x, y+1/2, -z'

_cell_length_a                   17.7309(7)
_cell_length_b                   9.6245(3)
_cell_length_c                   26.2360(10)
_cell_angle_alpha                90
_cell_angle_beta                 107.755(4)
_cell_angle_gamma                90
_cell_volume                     4263.9(3)
_cell_formula_units_Z            4
_cell_measurement_temperature    173(2)
_cell_measurement_reflns_used    5335
_cell_measurement_theta_min      1.633
_cell_measurement_theta_max      21.701

#----------------------------------------------------------------------------#
#                   CRYSTAL INFORMATION                                      #
#----------------------------------------------------------------------------#

_exptl_crystal_description       prism
_exptl_crystal_size_max          0.3919
_exptl_crystal_size_mid          0.0532
_exptl_crystal_size_min          0.0426
_exptl_crystal_density_diffrn    1.304
_exptl_crystal_F_000             1800
loop_
_exptl_crystal_face_index_h
_exptl_crystal_face_index_k
_exptl_crystal_face_index_l
_exptl_crystal_face_perp_dist
-2 -2 -1 0.1498
0 0 3 0.0244
0 0 -3 0.0244
1 0 0 0.0213
-1 0 0 0.0213
-2 0 3 0.0235
2 0 -3 0.0235
2 2 1 0.1498

_exptl_special_details           
;
 ?
;

#----------------------------------------------------------------------------#
#                   ABSORPTION CORRECTION                                    #
#----------------------------------------------------------------------------#

_exptl_absorpt_coefficient_mu    0.097
_exptl_absorpt_correction_type   gaussian
_exptl_absorpt_process_details   
;
        CrysAlisPro, Agilent Technologies,
        Version 1.171.36.32 (release 02-08-2013 CrysAlis171 .NET)
        (compiled Aug  2 2013,16:46:58)
Numerical absorption correction based on gaussian integration over
                        a multifaceted crystal model
;
_exptl_absorpt_correction_T_min  0.788
_exptl_absorpt_correction_T_max  1

#----------------------------------------------------------------------------#
#                   DATA COLLECTION                                          #
#----------------------------------------------------------------------------#

_diffrn_ambient_temperature      173(2)
_diffrn_radiation_wavelength     0.71073
_diffrn_radiation_type           MoK\a
_diffrn_radiation_monochromator  mirror
_diffrn_detector_area_resol_mean 16.0965
_diffrn_orient_matrix_ub_11      0.0383967
_diffrn_orient_matrix_ub_12      -0.02913
_diffrn_orient_matrix_ub_13      0.0102361
_diffrn_orient_matrix_ub_21      0.0082079
_diffrn_orient_matrix_ub_22      0.0180784
_diffrn_orient_matrix_ub_23      -0.0239949
_diffrn_orient_matrix_ub_31      0.0148915
_diffrn_orient_matrix_ub_32      0.0652186
_diffrn_orient_matrix_ub_33      0.01122
_diffrn_measurement_device_type  'SuperNova, Single source at offset, Eos'
_diffrn_measurement_method       '\w scans'
_diffrn_reflns_av_R_equivalents  0.0729
_diffrn_reflns_av_unetI/netI     0.1311
_diffrn_reflns_number            40797
_diffrn_reflns_limit_h_min       -20
_diffrn_reflns_limit_h_max       22
_diffrn_reflns_limit_k_min       -12
_diffrn_reflns_limit_k_max       11
_diffrn_reflns_limit_l_min       -32
_diffrn_reflns_limit_l_max       31
_diffrn_reflns_theta_min         1.63
_diffrn_reflns_theta_max         26.702
_diffrn_reflns_theta_full        25
_diffrn_measured_fraction_theta_full 0.998
_diffrn_measured_fraction_theta_max 0.918
_diffrn_reflns_Laue_measured_fraction_full 0.998
_diffrn_reflns_Laue_measured_fraction_max 0.918
_diffrn_reflns_point_group_measured_fraction_full 0.991
_diffrn_reflns_point_group_measured_fraction_max 0.885
_reflns_Friedel_fraction_full    0.984
_reflns_Friedel_fraction_max     0.848
_reflns_Friedel_coverage         0.816
_reflns_number_total             15995
_reflns_number_gt                9918
_reflns_threshold_expression     'I > 2\s(I)'

#----------------------------------------------------------------------------#
#                   COMPUTER PROGRAMS USED                                   #
#----------------------------------------------------------------------------#

_computing_data_collection       
;
        CrysAlisPro, Agilent Technologies,
        Version 1.171.36.32 (release 02-08-2013 CrysAlis171 .NET)
        (compiled Aug  2 2013,16:46:58)
;
_computing_cell_refinement       
;
        CrysAlisPro, Agilent Technologies,
        Version 1.171.36.32 (release 02-08-2013 CrysAlis171 .NET)
        (compiled Aug  2 2013,16:46:58)
;
_computing_data_reduction        
;
        CrysAlisPro, Agilent Technologies,
        Version 1.171.36.32 (release 02-08-2013 CrysAlis171 .NET)
        (compiled Aug  2 2013,16:46:58)
;
_computing_structure_refinement  'SHELXL-2013 (Sheldrick, 2013)'

#----------------------------------------------------------------------------#
#                   STRUCTURE SOLUTION                                       #
#----------------------------------------------------------------------------#

_atom_sites_solution_hydrogens   mixed

#----------------------------------------------------------------------------#
#                   REFINEMENT INFORMATION                                   #
#----------------------------------------------------------------------------#

_refine_special_details          
;
 ?
;
_refine_ls_structure_factor_coef Fsqd
_refine_ls_matrix_type           full
_refine_ls_weighting_scheme      calc
_refine_ls_weighting_details     
'w=1/[\s^2^(Fo^2^)+(0.1105P)^2^+2.6353P] where P=(Fo^2^+2Fc^2^)/3'
_refine_ls_hydrogen_treatment    mixed
_refine_ls_extinction_method     none
_refine_ls_number_reflns         15995
_refine_ls_number_parameters     1084
_refine_ls_number_restraints     20
_refine_ls_R_factor_all          0.1477
_refine_ls_R_factor_gt           0.0918
_refine_ls_wR_factor_ref         0.253
_refine_ls_wR_factor_gt          0.2165
_refine_ls_goodness_of_fit_ref   1.066
_refine_ls_restrained_S_all      1.066
_refine_ls_shift/su_max          0.032
_refine_ls_shift/su_mean         0.001
_refine_ls_abs_structure_details 
;
 Flack x determined using 3175 quotients [(I+)-(I-)]/[(I+)+(I-)]
 (Parsons and Flack (2004), Acta Cryst. A60, s61).
;
_refine_ls_abs_structure_Flack   -1.1(7)
_refine_diff_density_max         0.567
_refine_diff_density_min         -0.542
_refine_diff_density_rms         0.079

#----------------------------------------------------------------------------#
#                   CONSTRAINTS AND RESTRAINTS                               #
#----------------------------------------------------------------------------#


#----------------------------------------------------------------------------#
#                   ATOMIC TYPES, COORDINATES AND THERMAL PARAMETERS         #
#----------------------------------------------------------------------------#

loop_
_atom_type_symbol
_atom_type_description
_atom_type_scat_dispersion_real
_atom_type_scat_dispersion_imag
_atom_type_scat_source
C C 0.0033 0.0016 'International Tables Vol C Tables 4.2.6.8 and 6.1.1.4'
H H 0 0 'International Tables Vol C Tables 4.2.6.8 and 6.1.1.4'
N N 0.0061 0.0033 'International Tables Vol C Tables 4.2.6.8 and 6.1.1.4'
O O 0.0106 0.006 'International Tables Vol C Tables 4.2.6.8 and 6.1.1.4'

loop_
_atom_site_label
_atom_site_type_symbol
_atom_site_fract_x
_atom_site_fract_y
_atom_site_fract_z
_atom_site_U_iso_or_equiv
_atom_site_adp_type
_atom_site_occupancy
_atom_site_site_symmetry_order
_atom_site_calc_flag
_atom_site_refinement_flags_posn
_atom_site_refinement_flags_adp
_atom_site_refinement_flags_occupancy
_atom_site_disorder_assembly
_atom_site_disorder_group
C015 C 0.3927(5) 1.1868(10) -0.0433(4) 0.032(2) Uani 1 1 d . . . . .
H015 H 0.3616 1.2345 -0.0251 0.038 Uiso 1 1 calc R U . . .
C43 C 0.9328(6) 0.1084(10) 0.4175(4) 0.038(2) Uani 1 1 d . . . . .
H43A H 0.9799 0.1698 0.4268 0.046 Uiso 1 1 calc R U . . .
H43B H 0.9518 0.0114 0.4241 0.046 Uiso 1 1 calc R U . . .
C44 C 0.8825(6) 0.1427(10) 0.4547(4) 0.040(2) Uani 1 1 d . . . . .
H44A H 0.8269 0.1549 0.432 0.048 Uiso 1 1 calc R U . . .
H44B H 0.8839 0.0611 0.4779 0.048 Uiso 1 1 calc R U . . .
C62 C 0.8554(8) 0.7422(10) 0.4443(5) 0.057(3) Uani 1 1 d . . . . .
H62A H 0.7982 0.726 0.4351 0.086 Uiso 1 1 calc R U . . .
H62B H 0.8649 0.8303 0.4285 0.086 Uiso 1 1 calc R U . . .
H62C H 0.8784 0.7464 0.4833 0.086 Uiso 1 1 calc R U . . .
C72 C 0.0699(9) 0.2883(16) 0.3376(6) 0.093(5) Uani 1 1 d . . . . .
H72A H 0.0998 0.2992 0.3755 0.14 Uiso 1 1 calc R U . . .
H72B H 0.0879 0.2046 0.3235 0.14 Uiso 1 1 calc R U . . .
H72C H 0.0134 0.2799 0.3337 0.14 Uiso 1 1 calc R U . . .
C73 C 0.2120(9) 0.806(2) -0.1126(5) 0.114(8) Uani 1 1 d D . . . .
H73A H 0.2361 0.8658 -0.1342 0.137 Uiso 1 1 calc R U . . .
H73B H 0.1576 0.781 -0.1344 0.137 Uiso 1 1 calc DR U . . .
C101 C 0.4284(5) 1.1548(10) -0.1234(3) 0.028(2) Uani 1 1 d . . . . .
C102 C 0.4810(6) 1.0495(10) -0.0982(4) 0.036(2) Uani 1 1 d . . . . .
H102 H 0.5115 1.0025 -0.117 0.044 Uiso 1 1 calc R U . . .
C103 C 0.3859(6) 1.2201(11) -0.0957(4) 0.038(2) Uani 1 1 d . . . . .
H103 H 0.3501 1.2913 -0.1129 0.046 Uiso 1 1 calc R U . . .
C104 C 0.4886(5) 1.0140(11) -0.0458(4) 0.037(2) Uani 1 1 d . . . . .
H104 H 0.5239 0.9415 -0.0291 0.044 Uiso 1 1 calc R U . . .
C106 C 0.4456(5) 1.0823(10) -0.0169(3) 0.028(2) Uani 1 1 d . . . . .
C107 C 0.4557(5) 1.0445(10) 0.0399(3) 0.030(2) Uani 1 1 d . . . . .
H10A H 0.4361 1.122 0.0572 0.036 Uiso 1 1 calc R U . . .
H10B H 0.5129 1.0329 0.0589 0.036 Uiso 1 1 calc R U . . .
C108 C 0.4117(5) 0.9093(9) 0.0463(3) 0.0267(19) Uani 1 1 d . . . . .
H108 H 0.4332 0.8289 0.031 0.032 Uiso 1 1 calc R U . . .
C109 C 0.3240(5) 0.9266(11) 0.0172(3) 0.031(2) Uani 1 1 d . . . . .
C110 C 0.3321(7) 0.7407(15) -0.0478(5) 0.073(4) Uani 1 1 d . . . . .
H11A H 0.3571 0.6714 -0.0199 0.087 Uiso 1 1 calc R U . . .
H11B H 0.3728 0.7793 -0.0626 0.087 Uiso 1 1 calc R U . . .
C111 C 0.8897(5) 0.1250(10) 0.3604(4) 0.033(2) Uani 1 1 d . . . . .
C112 C 0.2119(7) 0.8783(15) -0.0614(4) 0.060(3) Uani 1 1 d . . . . .
H112 H 0.2058 0.9805 -0.0682 0.072 Uiso 1 1 calc R U . . .
C113 C 0.1478(7) 0.8294(15) -0.0381(4) 0.056(3) Uani 1 1 d . . . . .
C114 C 0.1852(5) 0.5163(10) 0.2612(4) 0.034(2) Uani 1 1 d . . . . .
H114 H 0.1792 0.6088 0.2769 0.04 Uiso 1 1 calc R U . . .
C115 C 0.1382(6) 0.6078(12) 0.1726(5) 0.044(3) Uani 1 1 d . . . . .
C116 C 0.0906(6) 0.5918(11) 0.1156(4) 0.045(3) Uani 1 1 d . . . . .
H11C H 0.0445 0.6553 0.1075 0.055 Uiso 1 1 calc R U . . .
H11D H 0.0703 0.4954 0.1093 0.055 Uiso 1 1 calc R U . . .
C117 C 0.1412(6) 0.6250(12) 0.0773(5) 0.051(3) Uani 1 1 d . . . . .
H11E H 0.1934 0.6606 0.0993 0.061 Uiso 1 1 calc R U . . .
H11F H 0.1507 0.5369 0.0608 0.061 Uiso 1 1 calc R U . . .
C118 C 0.1060(6) 0.7280(11) 0.0332(4) 0.039(2) Uani 1 1 d . . . . .
H118 H 0.0601 0.6831 0.0062 0.047 Uiso 1 1 calc R U . . .
C119 C 0.0760(6) 0.8607(11) 0.0549(4) 0.034(2) Uani 1 1 d . . . . .
C120 C 0.1036(5) 1.0989(10) 0.0877(4) 0.032(2) Uani 1 1 d . . . . .
H120 H 0.0454 1.094 0.0826 0.038 Uiso 1 1 calc R U . . .
C121 C 0.1171(6) 1.2177(11) 0.0533(4) 0.041(2) Uani 1 1 d . . . . .
H12A H 0.1721 1.216 0.0528 0.061 Uiso 1 1 calc R U . . .
H12B H 0.1064 1.3063 0.0682 0.061 Uiso 1 1 calc R U . . .
H12C H 0.0814 1.2073 0.0167 0.061 Uiso 1 1 calc R U . . .
C122 C 0.1445(5) 1.1246(10) 0.1470(4) 0.0274(19) Uani 1 1 d . . . . .
C123 C 0.2019(6) 1.0224(10) 0.2358(3) 0.035(2) Uani 1 1 d . . . . .
H12D H 0.1927 0.9339 0.2523 0.042 Uiso 1 1 calc R U . . .
H12E H 0.1746 1.0967 0.2495 0.042 Uiso 1 1 calc R U . . .
C124 C 0.2904(5) 1.0527(10) 0.2544(4) 0.031(2) Uani 1 1 d . . . . .
H12F H 0.3004 1.1348 0.2347 0.037 Uiso 1 1 calc R U . . .
H12G H 0.3063 1.0774 0.2929 0.037 Uiso 1 1 calc R U . . .
C125 C 0.3426(5) 0.9341(10) 0.2469(3) 0.031(2) Uani 1 1 d . . . . .
H12H H 0.3254 0.8468 0.2599 0.037 Uiso 1 1 calc R U . . .
H12I H 0.398 0.9524 0.2687 0.037 Uiso 1 1 calc R U . . .
C126 C 0.3394(5) 0.9156(10) 0.1881(4) 0.031(2) Uani 1 1 d . . . . .
H12J H 0.3579 1.0024 0.1755 0.037 Uiso 1 1 calc R U . . .
H12K H 0.2837 0.9005 0.1663 0.037 Uiso 1 1 calc R U . . .
C127 C 0.3902(5) 0.7928(9) 0.1788(4) 0.0263(19) Uani 1 1 d . . . . .
H127 H 0.4471 0.8072 0.1998 0.032 Uiso 1 1 calc R U . . .
C128 C 0.3808(5) 0.7923(9) 0.1193(3) 0.0253(19) Uani 1 1 d . . . . .
C129 C 0.3676(5) 0.4192(9) 0.2221(4) 0.0278(19) Uani 1 1 d . . . . .
H12L H 0.3674 0.3462 0.1955 0.033 Uiso 1 1 calc R U . . .
H12M H 0.4007 0.385 0.2574 0.033 Uiso 1 1 calc R U . . .
C130 C 0.2717(6) 0.5009(10) 0.2641(4) 0.034(2) Uani 1 1 d . . . . .
C131 C 0.1643(6) 0.4022(11) 0.2973(4) 0.044(3) Uani 1 1 d . . . . .
H13A H 0.1668 0.3102 0.281 0.053 Uiso 1 1 calc R U . . .
H13B H 0.2054 0.4035 0.3326 0.053 Uiso 1 1 calc R U . . .
C132 C 0.0836(7) 0.4167(14) 0.3060(5) 0.058(3) Uani 1 1 d . . . . .
H132 H 0.0429 0.4133 0.27 0.069 Uiso 1 1 calc R U . . .
C133 C 0.0705(7) 0.5479(15) 0.3320(5) 0.070(4) Uani 1 1 d . . . . .
H13C H 0.1034 0.548 0.3695 0.105 Uiso 1 1 calc R U . . .
H13D H 0.0146 0.555 0.3301 0.105 Uiso 1 1 calc R U . . .
H13E H 0.0849 0.6272 0.3134 0.105 Uiso 1 1 calc R U . . .
C140 C 0.4068(5) 0.5479(9) 0.2081(3) 0.0217(18) Uani 1 1 d . . . . .
C141 C 0.2626(11) 0.675(2) -0.0925(7) 0.119(8) Uani 1 1 d . . . . .
H14A H 0.2809 0.6329 -0.121 0.143 Uiso 1 1 calc R U . . .
H14B H 0.2337 0.6054 -0.0781 0.143 Uiso 1 1 calc R U . . .
C201 C 0.5507(5) 0.6680(10) 0.6212(3) 0.027(2) Uani 1 1 d . . . . .
C202 C 0.5996(5) 0.7316(11) 0.5976(4) 0.037(2) Uani 1 1 d . . . . .
H202 H 0.6353 0.8008 0.6168 0.044 Uiso 1 1 calc R U . . .
C203 C 0.5984(5) 0.6984(10) 0.5471(4) 0.036(2) Uani 1 1 d . . . . .
H203 H 0.6332 0.7459 0.5318 0.044 Uiso 1 1 calc R U . . .
C204 C 0.5477(5) 0.5964(10) 0.5166(3) 0.029(2) Uani 1 1 d . . . . .
C205 C 0.4983(5) 0.5317(11) 0.5418(4) 0.033(2) Uani 1 1 d . . . . .
H205 H 0.4628 0.4621 0.5229 0.04 Uiso 1 1 calc R U . . .
C206 C 0.4991(5) 0.5645(10) 0.5930(3) 0.028(2) Uani 1 1 d . . . . .
H206 H 0.4651 0.5176 0.6091 0.034 Uiso 1 1 calc R U . . .
C207 C 0.5451(5) 0.5599(10) 0.4608(3) 0.032(2) Uani 1 1 d . . . . .
H20A H 0.5645 0.6398 0.4446 0.038 Uiso 1 1 calc R U . . .
H20B H 0.4895 0.5422 0.4393 0.038 Uiso 1 1 calc R U . . .
C208 C 0.5951(5) 0.4318(10) 0.4585(3) 0.0256(19) Uani 1 1 d . . . . .
H208 H 0.5746 0.3497 0.4736 0.031 Uiso 1 1 calc R U . . .
C209 C 0.6808(5) 0.4596(10) 0.4912(3) 0.028(2) Uani 1 1 d . . . . .
C210 C 0.6690(6) 0.2930(13) 0.5620(4) 0.051(3) Uani 1 1 d . . . . .
H21A H 0.6485 0.2137 0.5377 0.062 Uiso 1 1 calc R U . . .
H21B H 0.6248 0.3367 0.5718 0.062 Uiso 1 1 calc R U . . .
C211 C 0.7358(7) 0.248(2) 0.6118(6) 0.119(8) Uani 1 1 d . . . . .
H21C H 0.7145 0.22 0.641 0.143 Uiso 1 1 calc R U . . .
H21D H 0.766 0.1692 0.6034 0.143 Uiso 1 1 calc R U . . .
C212 C 0.7870(7) 0.3744(18) 0.6270(5) 0.082(5) Uani 1 1 d . . . . .
H21E H 0.7638 0.442 0.6465 0.098 Uiso 1 1 calc R U . . .
H21F H 0.8409 0.3496 0.6497 0.098 Uiso 1 1 calc R U . . .
C213 C 0.7885(5) 0.4321(11) 0.5743(3) 0.037(2) Uani 1 1 d . . . . .
H213 H 0.7925 0.5357 0.577 0.045 Uiso 1 1 calc R U . . .
C214 C 0.8582(5) 0.3760(11) 0.5587(4) 0.032(2) Uani 1 1 d . . . . .
C215 C 0.9056(5) 0.2686(10) 0.4900(4) 0.031(2) Uani 1 1 d . . . . .
H215 H 0.9537 0.2425 0.52 0.038 Uiso 1 1 calc R U . . .
C216 C 0.9289(5) 0.3929(10) 0.4613(4) 0.034(2) Uani 1 1 d . . . . .
C217 C 0.8933(6) 0.6247(10) 0.4225(4) 0.035(2) Uani 1 1 d . . . . .
H217 H 0.952 0.6366 0.4369 0.042 Uiso 1 1 calc R U . . .
C218 C 0.8298(5) 0.5121(10) 0.2768(3) 0.031(2) Uani 1 1 d . . . . .
H21G H 0.8416 0.4202 0.2641 0.038 Uiso 1 1 calc R U . . .
H21H H 0.8593 0.583 0.2632 0.038 Uiso 1 1 calc R U . . .
C219 C 0.7408(5) 0.5408(10) 0.2536(3) 0.0278(19) Uani 1 1 d . . . . .
H21I H 0.7287 0.6283 0.2694 0.033 Uiso 1 1 calc R U . . .
H21L H 0.7283 0.5557 0.2146 0.033 Uiso 1 1 calc R U . . .
C220 C 0.6863(5) 0.4270(10) 0.2629(3) 0.0277(19) Uani 1 1 d . . . . .
H22A H 0.7052 0.3358 0.2543 0.033 Uiso 1 1 calc R U . . .
H22B H 0.6323 0.4419 0.2382 0.033 Uiso 1 1 calc R U . . .
C221 C 0.6826(5) 0.4236(9) 0.3207(3) 0.0259(19) Uani 1 1 d . . . . .
H22C H 0.7372 0.4161 0.3455 0.031 Uiso 1 1 calc R U . . .
H22D H 0.6601 0.5124 0.3283 0.031 Uiso 1 1 calc R U . . .
C222 C 0.6331(5) 0.3035(9) 0.3316(3) 0.0257(19) Uani 1 1 d . . . . .
H222 H 0.5769 0.3137 0.3086 0.031 Uiso 1 1 calc R U . . .
C223 C 0.6375(5) 0.3107(10) 0.3903(3) 0.0221(18) Uani 1 1 d . . . . .
C224 C 0.6207(5) 0.0585(9) 0.3028(3) 0.0238(18) Uani 1 1 d . . . . .
C225 C 0.6627(5) -0.0693(10) 0.2920(4) 0.033(2) Uani 1 1 d . . . . .
H22E H 0.6593 -0.1424 0.3177 0.04 Uiso 1 1 calc R U . . .
H22F H 0.634 -0.1036 0.2556 0.04 Uiso 1 1 calc R U . . .
C226 C 0.7678(6) 0.0164(10) 0.2580(4) 0.039(2) Uani 1 1 d . . . . .
C227 C 0.8545(5) 0.0370(10) 0.2681(4) 0.032(2) Uani 1 1 d . . . . .
H227 H 0.8621 0.1311 0.2542 0.039 Uiso 1 1 calc R U . . .
C228 C 0.8860(6) -0.0706(11) 0.2363(4) 0.044(3) Uani 1 1 d . . . . .
H22G H 0.8836 -0.1637 0.2517 0.053 Uiso 1 1 calc R U . . .
H22H H 0.8506 -0.0717 0.1989 0.053 Uiso 1 1 calc R U . . .
C229 C 0.9704(6) -0.0442(13) 0.2357(5) 0.054(3) Uani 1 1 d . . . . .
H229 H 1.0049 -0.0323 0.2735 0.064 Uiso 1 1 calc R U . . .
C230 C 0.9758(7) 0.0873(14) 0.2049(6) 0.075(4) Uani 1 1 d . . . . .
H23A H 1.031 0.1037 0.2066 0.113 Uiso 1 1 calc R U . . .
H23B H 0.9562 0.1664 0.2207 0.113 Uiso 1 1 calc R U . . .
H23C H 0.9435 0.0766 0.1674 0.113 Uiso 1 1 calc R U . . .
C231 C 1.0008(8) -0.1666(14) 0.2118(6) 0.078(4) Uani 1 1 d . . . . .
H23D H 0.9661 -0.1828 0.1753 0.117 Uiso 1 1 calc R U . . .
H23E H 1.0013 -0.2494 0.2336 0.117 Uiso 1 1 calc R U . . .
H23F H 1.0547 -0.1471 0.2109 0.117 Uiso 1 1 calc R U . . .
C232 C 0.8707(5) 0.6299(10) 0.3619(4) 0.031(2) Uani 1 1 d . . . . .
N2 N 0.1268(4) 0.9671(8) 0.0693(3) 0.0277(16) Uani 1 1 d . . . . .
H2 H 0.1754 0.9573 0.0677 0.033 Uiso 1 1 calc R U . . .
N18 N 0.1334(4) 0.5142(9) 0.2082(3) 0.0360(19) Uani 1 1 d . . . . .
H18 H 0.0971 0.4488 0.1987 0.043 Uiso 1 1 calc R U . . .
N105 N 0.2883(4) 0.4357(8) 0.2241(3) 0.0251(16) Uani 1 1 d . . . . .
H105 H 0.2491 0.4014 0.1979 0.03 Uiso 1 1 calc R U . . .
N110 N 0.3613(4) 0.6628(8) 0.1948(3) 0.0300(17) Uani 1 1 d . . . . .
H110 H 0.3122 0.6593 0.1959 0.036 Uiso 1 1 calc R U . . .
N121 N 0.4234(4) 0.8862(8) 0.1031(3) 0.0262(16) Uani 1 1 d . . . . .
H121 H 0.4592 0.9351 0.127 0.031 Uiso 1 1 calc R U . . .
N132 N 0.1654(4) 1.0121(8) 0.1779(3) 0.0270(16) Uani 1 1 d . . . . .
H13F H 0.157 0.9293 0.1629 0.032 Uiso 1 1 calc R U . . .
N201 N 0.5907(4) 0.4043(8) 0.4029(3) 0.0251(16) Uani 1 1 d . . . . .
H20G H 0.5564 0.4505 0.3771 0.03 Uiso 1 1 calc R U . . .
N202 N 0.8730(4) 0.4919(8) 0.4431(3) 0.0288(17) Uani 1 1 d . . . . .
H20C H 0.8243 0.4769 0.4435 0.035 Uiso 1 1 calc R U . . .
N203 N 0.8437(4) 0.3010(9) 0.5139(3) 0.0293(16) Uani 1 1 d . . . . .
H20D H 0.7953 0.2703 0.4985 0.035 Uiso 1 1 calc R U . . .
N204 N 0.9004(4) 0.0325(9) 0.3248(3) 0.0353(19) Uani 1 1 d . . . . .
H204 H 0.9363 -0.033 0.336 0.042 Uiso 1 1 calc R U . . .
N205 N 0.8576(4) 0.5137(8) 0.3347(3) 0.0271(16) Uani 1 1 d . . . . .
H20E H 0.8658 0.4343 0.3521 0.032 Uiso 1 1 calc R U . . .
N206 N 0.7444(4) -0.0508(8) 0.2955(3) 0.0296(17) Uani 1 1 d . . . . .
H20F H 0.7808 -0.0851 0.3234 0.036 Uiso 1 1 calc R U . . .
N207 N 0.6650(4) 0.1720(8) 0.3199(3) 0.0267(16) Uani 1 1 d . . . . .
H207 H 0.7161 0.1668 0.3242 0.032 Uiso 1 1 calc R U . . .
O101 O 0.4210(4) 1.1955(8) -0.1749(2) 0.0353(15) Uani 1 1 d . . . . .
H101 H 0.4585 1.1623 -0.1843 0.053 Uiso 1 1 calc R U . . .
N112 N 0.1654(5) 0.7627(9) 0.0073(3) 0.041(2) Uani 1 1 d . . . . .
H11G H 0.2149 0.7379 0.0228 0.049 Uiso 1 1 calc R U . . .
N111 N 0.2937(5) 0.8499(10) -0.0266(3) 0.043(2) Uani 1 1 d . . . . .
O104 O 0.0778(5) 0.8619(13) -0.0638(3) 0.085(3) Uani 1 1 d D . . . .
O105 O 0.3236(4) 0.5519(8) 0.3029(3) 0.0431(17) Uani 1 1 d . . . . .
O106 O 0.1840(4) 0.7095(8) 0.1876(3) 0.0483(19) Uani 1 1 d . . . . .
O108 O 0.4755(3) 0.5427(8) 0.2076(2) 0.0318(14) Uani 1 1 d . . . . .
O109 O 0.3301(4) 0.7187(8) 0.0873(2) 0.0342(15) Uani 1 1 d . . . . .
O110 O 0.1523(4) 1.2435(7) 0.1647(3) 0.0409(17) Uani 1 1 d . . . . .
O111 O 0.0099(4) 0.8606(8) 0.0600(3) 0.0447(17) Uani 1 1 d . . . . .
O122 O 0.2840(3) 1.0145(7) 0.0324(2) 0.0304(14) Uani 1 1 d . . . . .
O201 O 0.5529(4) 0.7072(8) 0.6718(2) 0.0331(15) Uani 1 1 d . . . . .
H201 H 0.5303 0.6466 0.685 0.05 Uiso 1 1 calc R U . . .
O203 O 0.7208(3) 0.5416(8) 0.4744(2) 0.0295(14) Uani 1 1 d . . . . .
N211 N 0.7101(4) 0.3942(8) 0.5379(3) 0.0289(17) Uani 1 1 d . . . . .
O205 O 0.9258(4) 0.4009(9) 0.5873(3) 0.0460(18) Uani 1 1 d . . . . .
O206 O 0.9940(4) 0.3972(8) 0.4551(3) 0.0483(18) Uani 1 1 d . . . . .
O207 O 0.8682(4) 0.7448(7) 0.3402(3) 0.0407(17) Uani 1 1 d . . . . .
O208 O 0.6852(3) 0.2401(7) 0.4251(2) 0.0307(14) Uani 1 1 d . . . . .
O209 O 0.8423(3) 0.2229(7) 0.3437(3) 0.0391(16) Uani 1 1 d . . . . .
O210 O 0.7190(4) 0.0626(9) 0.2172(3) 0.0476(18) Uani 1 1 d . . . . .
O211 O 0.5491(3) 0.0532(7) 0.2957(2) 0.0322(14) Uani 1 1 d . . . . .
C1S C 0.3201(8) 0.3649(15) 0.0757(5) 0.072(4) Uani 1 1 d . . . . .
H1S1 H 0.3219 0.446 0.0986 0.107 Uiso 1 1 calc R U . . .
H1S2 H 0.2705 0.3657 0.0461 0.107 Uiso 1 1 calc R U . . .
H1S3 H 0.365 0.368 0.0613 0.107 Uiso 1 1 calc R U . . .
C2S C 0.5063(6) 0.7198(11) 0.3315(4) 0.050(3) Uani 1 1 d . . . . .
H2S1 H 0.471 0.7767 0.3453 0.075 Uiso 1 1 calc R U . . .
H2S2 H 0.5014 0.7479 0.2948 0.075 Uiso 1 1 calc R U . . .
H2S3 H 0.5611 0.7328 0.3541 0.075 Uiso 1 1 calc R U . . .
C3S C 0.5322(7) 0.1982(12) 0.1704(5) 0.055(3) Uani 1 1 d . . . . .
H3S1 H 0.5451 0.2235 0.2083 0.083 Uiso 1 1 calc R U . . .
H3S2 H 0.4753 0.2111 0.1529 0.083 Uiso 1 1 calc R U . . .
H3S3 H 0.5621 0.2574 0.1531 0.083 Uiso 1 1 calc R U . . .
C4S C 0.8571(6) 0.9305(12) 0.0563(5) 0.058(3) Uani 1 1 d D . . . .
H4S1 H 0.8125 0.9853 0.0341 0.088 Uiso 1 1 calc R U . . .
H4S2 H 0.8942 0.9112 0.0361 0.088 Uiso 1 1 calc R U . . .
H4S3 H 0.8843 0.9828 0.0888 0.088 Uiso 1 1 calc R U . . .
C5S C 0.6972(6) 0.9539(11) 0.4242(5) 0.061(3) Uani 1 1 d D . . . .
H5S1 H 0.7421 0.9973 0.4159 0.092 Uiso 1 1 calc DR U . . .
H5S2 H 0.6509 1.015 0.4124 0.092 Uiso 1 1 calc DR U . . .
H5S3 H 0.685 0.8646 0.4055 0.092 Uiso 1 1 calc DR U . . .
C6S C 0.0726(12) 0.9860(19) -0.1734(9) 0.3 Uiso 1 1 d D U . . .
O1S O 0.3245(5) 0.2362(10) 0.1075(3) 0.067(2) Uani 1 1 d . . . . .
H1S H 0.3287 0.1671 0.089 0.101 Uiso 1 1 calc R U . . .
O2S O 0.4851(4) 0.5779(7) 0.3322(3) 0.0378(16) Uani 1 1 d . . . . .
H2S H 0.4384 0.5719 0.3333 0.057 Uiso 1 1 calc R U . . .
O3S O 0.5525(4) 0.0564(8) 0.1660(3) 0.0500(18) Uani 1 1 d . . . . .
H3S H 0.5961 0.0389 0.1891 0.075 Uiso 1 1 calc R U . . .
O4S O 0.8284(10) 0.8032(17) 0.0707(7) 0.173(6) Uani 1 1 d D . . . .
H4S H 0.7882 0.7779 0.046 0.259 Uiso 1 1 calc R U . . .
O5S O 0.7167(8) 0.9317(13) 0.4798(7) 0.167(7) Uani 1 1 d D . . . .
O6S O 0.0167(16) 0.887(3) -0.1621(8) 0.341(15) Uiso 1 1 d D . . . .
H5S H 0.6821(12) 0.895(4) 0.4913(8) 0.2 Uiso 1 1 d D U . . .
H6S1 H 0.069(3) 0.997(5) -0.2120(9) 0.5 Uiso 1 1 d D U . . .
H6S2 H 0.1305(12) 0.965(3) -0.1597(15) 0.5 Uiso 1 1 d D U . . .
H6S3 H 0.076(3) 1.0869(18) -0.1639(15) 0.5 Uiso 1 1 d D U . . .
H6S H 0.0181(15) 0.888(5) -0.1298(6) 0.5 Uiso 1 1 d D U . . .

loop_
_atom_site_aniso_label
_atom_site_aniso_U_11
_atom_site_aniso_U_22
_atom_site_aniso_U_33
_atom_site_aniso_U_23
_atom_site_aniso_U_13
_atom_site_aniso_U_12
C015 0.035(5) 0.033(5) 0.033(6) 0.003(4) 0.018(4) 0.006(4)
C43 0.036(6) 0.024(5) 0.059(7) -0.003(4) 0.022(5) 0.004(4)
C44 0.038(6) 0.023(5) 0.069(7) -0.001(4) 0.034(5) 0.001(4)
C62 0.087(9) 0.018(5) 0.068(8) -0.006(5) 0.027(7) -0.004(5)
C72 0.120(13) 0.096(11) 0.086(11) -0.006(8) 0.063(10) -0.059(10)
C73 0.082(12) 0.23(2) 0.033(8) -0.050(12) 0.023(8) -0.079(14)
C101 0.027(5) 0.029(5) 0.026(5) 0.000(4) 0.004(4) -0.011(4)
C102 0.045(6) 0.029(5) 0.038(6) 0.003(4) 0.016(5) 0.001(4)
C103 0.036(6) 0.041(5) 0.041(6) 0.006(5) 0.017(5) 0.008(4)
C104 0.037(5) 0.035(5) 0.038(6) 0.009(4) 0.011(5) 0.006(4)
C106 0.027(5) 0.025(4) 0.033(5) -0.004(4) 0.009(4) -0.006(4)
C107 0.028(5) 0.032(5) 0.031(5) 0.000(4) 0.011(4) -0.009(4)
C108 0.025(5) 0.019(4) 0.039(5) -0.003(4) 0.013(4) -0.006(3)
C109 0.031(5) 0.041(5) 0.025(5) -0.007(4) 0.013(4) -0.016(4)
C110 0.068(8) 0.095(10) 0.067(9) -0.061(8) 0.039(7) -0.036(7)
C111 0.029(5) 0.014(4) 0.061(7) 0.002(4) 0.022(5) -0.002(4)
C112 0.053(7) 0.102(10) 0.021(6) -0.011(6) 0.005(5) -0.027(7)
C113 0.043(7) 0.105(10) 0.025(6) -0.029(6) 0.017(5) -0.040(7)
C114 0.031(5) 0.028(5) 0.045(6) -0.008(4) 0.016(5) -0.005(4)
C115 0.029(6) 0.046(6) 0.070(8) -0.003(5) 0.031(5) 0.009(5)
C116 0.029(5) 0.041(6) 0.066(8) 0.018(5) 0.013(5) -0.003(4)
C117 0.043(6) 0.036(6) 0.080(9) -0.001(5) 0.027(6) -0.004(5)
C118 0.036(5) 0.050(6) 0.036(6) -0.015(5) 0.017(5) -0.011(5)
C119 0.035(6) 0.040(5) 0.028(5) -0.011(4) 0.011(4) -0.008(4)
C120 0.030(5) 0.030(5) 0.036(5) -0.004(4) 0.009(4) 0.005(4)
C121 0.043(6) 0.037(5) 0.040(6) 0.014(4) 0.008(5) 0.004(5)
C122 0.019(4) 0.028(5) 0.038(5) -0.005(4) 0.013(4) -0.002(4)
C123 0.053(6) 0.029(5) 0.027(5) -0.002(4) 0.019(4) 0.007(4)
C124 0.038(5) 0.026(5) 0.028(5) -0.002(4) 0.009(4) -0.002(4)
C125 0.037(5) 0.029(5) 0.028(5) -0.001(4) 0.010(4) 0.001(4)
C126 0.036(5) 0.023(4) 0.038(5) 0.000(4) 0.016(4) 0.002(4)
C127 0.028(5) 0.016(4) 0.041(5) 0.002(4) 0.020(4) -0.003(3)
C128 0.032(5) 0.013(4) 0.030(5) 0.000(3) 0.008(4) 0.001(4)
C129 0.030(5) 0.022(4) 0.031(5) -0.002(4) 0.009(4) -0.003(4)
C130 0.037(6) 0.029(5) 0.042(6) 0.003(4) 0.017(5) -0.010(4)
C131 0.052(7) 0.035(5) 0.054(7) -0.001(5) 0.028(5) -0.010(5)
C132 0.040(6) 0.081(9) 0.059(7) -0.004(6) 0.026(6) -0.025(6)
C133 0.049(7) 0.091(10) 0.089(10) -0.021(8) 0.050(7) -0.010(7)
C140 0.025(4) 0.012(4) 0.033(5) -0.002(3) 0.016(4) -0.006(3)
C141 0.130(16) 0.159(17) 0.098(13) -0.106(13) 0.080(12) -0.102(14)
C201 0.024(5) 0.029(5) 0.027(5) -0.006(4) 0.005(4) 0.007(4)
C202 0.030(5) 0.041(5) 0.041(6) -0.009(5) 0.014(5) -0.004(4)
C203 0.033(5) 0.034(5) 0.046(6) -0.004(4) 0.018(5) -0.003(4)
C204 0.028(5) 0.028(5) 0.030(5) 0.005(4) 0.008(4) 0.014(4)
C205 0.030(5) 0.032(5) 0.039(6) -0.006(4) 0.013(4) 0.001(4)
C206 0.024(5) 0.027(4) 0.036(6) -0.003(4) 0.013(4) 0.004(4)
C207 0.029(5) 0.035(5) 0.030(5) -0.002(4) 0.008(4) 0.010(4)
C208 0.023(5) 0.026(4) 0.029(5) 0.006(4) 0.010(4) 0.006(4)
C209 0.025(5) 0.031(5) 0.030(5) -0.005(4) 0.011(4) 0.008(4)
C210 0.031(6) 0.071(7) 0.051(7) 0.041(6) 0.010(5) 0.010(5)
C211 0.032(7) 0.24(2) 0.096(11) 0.130(13) 0.029(7) 0.039(10)
C212 0.032(7) 0.170(15) 0.045(8) 0.031(9) 0.016(6) 0.028(9)
C213 0.035(6) 0.052(6) 0.019(5) -0.011(4) 0.001(4) 0.005(5)
C214 0.029(5) 0.038(5) 0.029(5) 0.006(4) 0.009(4) -0.001(4)
C215 0.030(5) 0.033(5) 0.032(5) 0.012(4) 0.010(4) 0.004(4)
C216 0.027(5) 0.037(5) 0.036(5) -0.006(4) 0.008(4) -0.009(4)
C217 0.033(5) 0.020(4) 0.045(6) 0.000(4) 0.001(4) -0.009(4)
C218 0.027(5) 0.028(5) 0.039(6) 0.007(4) 0.010(4) 0.002(4)
C219 0.027(5) 0.028(4) 0.028(5) 0.006(4) 0.009(4) -0.002(4)
C220 0.026(5) 0.032(5) 0.023(5) 0.000(4) 0.004(4) 0.003(4)
C221 0.020(4) 0.022(4) 0.036(5) -0.002(4) 0.009(4) -0.001(3)
C222 0.020(4) 0.018(4) 0.041(5) -0.004(4) 0.011(4) -0.004(3)
C223 0.014(4) 0.028(4) 0.022(5) 0.000(4) 0.003(4) -0.003(4)
C224 0.037(5) 0.014(4) 0.025(5) 0.001(3) 0.016(4) -0.004(4)
C225 0.040(6) 0.022(4) 0.037(5) 0.001(4) 0.012(4) -0.002(4)
C226 0.054(6) 0.026(5) 0.045(6) 0.006(4) 0.029(5) 0.016(5)
C227 0.046(6) 0.020(4) 0.041(6) 0.011(4) 0.027(5) 0.012(4)
C228 0.049(6) 0.032(5) 0.063(7) 0.005(5) 0.035(6) 0.004(5)
C229 0.045(7) 0.066(7) 0.062(8) 0.010(6) 0.033(6) 0.016(6)
C230 0.055(8) 0.088(10) 0.106(11) 0.026(8) 0.058(8) -0.001(7)
C231 0.069(9) 0.078(9) 0.108(11) 0.008(8) 0.059(9) 0.032(7)
C232 0.021(5) 0.021(5) 0.050(6) 0.007(4) 0.011(4) -0.001(4)
N2 0.026(4) 0.026(4) 0.031(4) -0.004(3) 0.008(3) -0.005(3)
N18 0.039(5) 0.022(4) 0.055(5) 0.007(4) 0.026(4) -0.006(3)
N105 0.028(4) 0.017(3) 0.035(4) 0.001(3) 0.016(3) 0.002(3)
N110 0.026(4) 0.026(4) 0.042(5) 0.004(3) 0.017(4) 0.002(3)
N121 0.025(4) 0.020(4) 0.034(4) -0.001(3) 0.009(3) -0.006(3)
N132 0.027(4) 0.021(4) 0.033(4) -0.003(3) 0.010(3) 0.002(3)
N201 0.020(4) 0.027(4) 0.027(4) 0.001(3) 0.006(3) 0.007(3)
N202 0.025(4) 0.021(4) 0.036(5) 0.004(3) 0.003(3) -0.005(3)
N203 0.025(4) 0.039(4) 0.025(4) 0.005(3) 0.009(3) 0.007(3)
N204 0.036(4) 0.023(4) 0.058(6) 0.007(4) 0.031(4) 0.009(3)
N205 0.025(4) 0.018(4) 0.036(4) 0.006(3) 0.007(3) 0.001(3)
N206 0.036(4) 0.019(3) 0.041(5) 0.000(3) 0.021(4) 0.007(3)
N207 0.021(4) 0.023(4) 0.038(5) -0.005(3) 0.012(3) -0.001(3)
O101 0.033(4) 0.045(4) 0.029(4) 0.007(3) 0.012(3) 0.000(3)
N112 0.040(5) 0.052(5) 0.036(5) -0.018(4) 0.019(4) -0.020(4)
N111 0.042(5) 0.060(5) 0.031(5) -0.021(4) 0.016(4) -0.024(4)
O104 0.048(6) 0.162(10) 0.039(5) -0.002(5) 0.006(4) -0.034(6)
O105 0.041(4) 0.043(4) 0.049(4) -0.015(3) 0.021(3) -0.005(3)
O106 0.047(4) 0.019(3) 0.088(6) -0.005(3) 0.034(4) -0.008(3)
O108 0.030(3) 0.032(3) 0.039(4) 0.005(3) 0.019(3) 0.005(3)
O109 0.039(4) 0.029(3) 0.036(4) -0.001(3) 0.014(3) -0.004(3)
O110 0.052(4) 0.019(3) 0.049(4) -0.009(3) 0.011(3) 0.000(3)
O111 0.032(4) 0.044(4) 0.066(5) -0.013(3) 0.025(4) -0.005(3)
O122 0.025(3) 0.032(3) 0.031(4) -0.003(3) 0.003(3) 0.000(3)
O201 0.029(4) 0.042(4) 0.030(4) -0.007(3) 0.012(3) -0.004(3)
O203 0.023(3) 0.029(3) 0.035(4) 0.009(3) 0.006(3) -0.002(3)
N211 0.027(4) 0.034(4) 0.025(4) 0.007(3) 0.007(3) 0.009(3)
O205 0.029(4) 0.066(5) 0.041(4) -0.006(3) 0.007(3) -0.009(3)
O206 0.034(4) 0.038(4) 0.079(5) 0.007(4) 0.025(4) -0.005(3)
O207 0.044(4) 0.018(3) 0.061(5) 0.010(3) 0.016(3) -0.002(3)
O208 0.027(3) 0.028(3) 0.036(4) 0.000(3) 0.008(3) 0.006(3)
O209 0.030(4) 0.015(3) 0.075(5) 0.000(3) 0.020(3) 0.002(3)
O210 0.043(4) 0.056(5) 0.049(5) 0.020(4) 0.023(4) 0.013(4)
O211 0.027(3) 0.026(3) 0.043(4) -0.004(3) 0.010(3) -0.008(3)
C1S 0.058(8) 0.076(9) 0.085(10) -0.021(8) 0.029(7) -0.013(7)
C2S 0.057(7) 0.040(6) 0.048(7) 0.009(5) 0.008(5) -0.008(5)
C3S 0.055(7) 0.040(6) 0.060(8) -0.002(5) 0.004(6) 0.003(5)
C4S 0.031(6) 0.041(6) 0.113(10) 0.003(6) 0.035(6) 0.007(5)
C5S 0.038(7) 0.031(6) 0.110(11) 0.013(6) 0.015(7) -0.004(5)
O1S 0.069(6) 0.064(5) 0.060(6) -0.017(4) 0.008(5) 0.009(5)
O2S 0.029(3) 0.034(3) 0.041(4) 0.007(3) -0.003(3) 0.003(3)
O3S 0.049(5) 0.044(4) 0.046(5) -0.006(3) -0.002(3) -0.006(3)
O4S 0.131(14) 0.202(17) 0.167(15) -0.018(13) 0.020(10) -0.036(12)
O5S 0.179(14) 0.088(9) 0.30(2) 0.064(11) 0.177(15) 0.024(9)


#----------------------------------------------------------------------------#
#                   MOLECULAR GEOMETRY                                       #
#----------------------------------------------------------------------------#

_geom_special_details            
;
 All esds (except the esd in the dihedral angle between two l.s. planes)
 are estimated using the full covariance matrix.  The cell esds are taken
 into account individually in the estimation of esds in distances, angles
 and torsion angles; correlations between esds in cell parameters are only
 used when they are defined by crystal symmetry.  An approximate (isotropic)
 treatment of cell esds is used for estimating esds involving l.s. planes.
;
loop_
_geom_bond_atom_site_label_1
_geom_bond_atom_site_label_2
_geom_bond_distance
_geom_bond_site_symmetry_2
_geom_bond_publ_flag
C015 C103 1.381(12) . ?
C015 C106 1.406(12) . ?
C43 C111 1.469(13) . ?
C43 C44 1.544(12) . ?
C44 C215 1.505(13) . ?
C62 C217 1.513(14) . ?
C72 C132 1.547(16) . ?
C73 C112 1.511(17) . ?
C73 C141 1.54(3) . ?
C101 C103 1.350(12) . ?
C101 O101 1.376(10) . ?
C101 C102 1.399(12) . ?
C102 C104 1.383(13) . ?
C104 C106 1.392(12) . ?
C106 C107 1.493(12) . ?
C107 C108 1.553(11) . ?
C108 N121 1.457(11) . ?
C108 C109 1.517(12) . ?
C109 O122 1.246(10) . ?
C109 N111 1.333(11) . ?
C110 N111 1.452(14) . ?
C110 C141 1.552(17) . ?
C111 O209 1.250(10) . ?
C111 N204 1.345(11) . ?
C112 N111 1.485(14) . ?
C112 C113 1.522(14) . ?
C113 O104 1.259(14) . ?
C113 N112 1.303(14) . ?
C114 N18 1.413(12) . ?
C114 C130 1.519(12) . ?
C114 C131 1.568(12) . ?
C115 O106 1.256(12) . ?
C115 N18 1.318(12) . ?
C115 C116 1.484(15) . ?
C116 C117 1.572(14) . ?
C117 C118 1.506(14) . ?
C118 N112 1.457(11) . ?
C118 C119 1.556(13) . ?
C119 O111 1.220(10) . ?
C119 N2 1.340(11) . ?
C120 N2 1.462(11) . ?
C120 C121 1.520(12) . ?
C120 C122 1.522(12) . ?
C122 O110 1.227(10) . ?
C122 N132 1.335(11) . ?
C123 N132 1.464(11) . ?
C123 C124 1.523(12) . ?
C124 C125 1.520(12) . ?
C125 C126 1.535(12) . ?
C126 C127 1.551(11) . ?
C127 N110 1.462(10) . ?
C127 C128 1.517(12) . ?
C128 O109 1.248(10) . ?
C128 N121 1.329(10) . ?
C129 N105 1.431(10) . ?
C129 C140 1.520(10) . ?
C130 O105 1.245(11) . ?
C130 N105 1.332(11) . ?
C131 C132 1.523(14) . ?
C132 C133 1.486(16) . ?
C140 O108 1.224(9) . ?
C140 N110 1.350(10) . ?
C201 C202 1.354(12) . ?
C201 O201 1.371(10) . ?
C201 C206 1.401(12) . ?
C202 C203 1.356(13) . ?
C203 C204 1.404(13) . ?
C204 C205 1.394(12) . ?
C204 C207 1.493(12) . ?
C205 C206 1.374(12) . ?
C207 C208 1.531(11) . ?
C208 N201 1.462(10) . ?
C208 C209 1.524(12) . ?
C209 O203 1.231(10) . ?
C209 N211 1.333(11) . ?
C210 N211 1.471(12) . ?
C210 C211 1.534(15) . ?
C211 C212 1.50(2) . ?
C212 C213 1.498(15) . ?
C213 N211 1.472(11) . ?
C213 C214 1.517(12) . ?
C214 O205 1.229(10) . ?
C214 N203 1.334(11) . ?
C215 N203 1.454(11) . ?
C215 C216 1.536(12) . ?
C216 O206 1.215(10) . ?
C216 N202 1.352(11) . ?
C217 N202 1.474(11) . ?
C217 C232 1.517(13) . ?
C218 N205 1.446(11) . ?
C218 C219 1.533(12) . ?
C219 C220 1.528(11) . ?
C220 C221 1.537(11) . ?
C221 C222 1.530(11) . ?
C222 N207 1.457(10) . ?
C222 C223 1.520(11) . ?
C223 O208 1.241(10) . ?
C223 N201 1.332(10) . ?
C224 O211 1.228(9) . ?
C224 N207 1.340(10) . ?
C224 C225 1.509(11) . ?
C225 N206 1.434(11) . ?
C226 O210 1.236(11) . ?
C226 N206 1.344(11) . ?
C226 C227 1.492(13) . ?
C227 N204 1.462(12) . ?
C227 C228 1.538(12) . ?
C228 C229 1.524(14) . ?
C229 C231 1.509(15) . ?
C229 C230 1.519(16) . ?
C232 O207 1.238(10) . ?
C232 N205 1.309(11) . ?
C1S O1S 1.483(15) . ?
C2S O2S 1.418(11) . ?
C3S O3S 1.425(12) . ?
C4S O4S 1.421(11) . ?
C5S O5S 1.410(18) . ?
C6S O6S 1.465(13) . ?

loop_
_geom_angle_atom_site_label_1
_geom_angle_atom_site_label_2
_geom_angle_atom_site_label_3
_geom_angle
_geom_angle_site_symmetry_1
_geom_angle_site_symmetry_3
_geom_angle_publ_flag
C103 C015 C106 119.9(8) . . ?
C111 C43 C44 113.6(8) . . ?
C215 C44 C43 117.4(7) . . ?
C112 C73 C141 103.3(12) . . ?
C103 C101 O101 119.6(8) . . ?
C103 C101 C102 119.0(8) . . ?
O101 C101 C102 121.4(8) . . ?
C104 C102 C101 119.8(9) . . ?
C101 C103 C015 122.3(9) . . ?
C102 C104 C106 121.3(9) . . ?
C104 C106 C015 117.7(8) . . ?
C104 C106 C107 120.6(8) . . ?
C015 C106 C107 121.7(8) . . ?
C106 C107 C108 113.6(7) . . ?
N121 C108 C109 109.7(7) . . ?
N121 C108 C107 108.6(6) . . ?
C109 C108 C107 109.0(7) . . ?
O122 C109 N111 122.2(9) . . ?
O122 C109 C108 120.6(7) . . ?
N111 C109 C108 117.1(8) . . ?
N111 C110 C141 103.1(11) . . ?
O209 C111 N204 118.6(9) . . ?
O209 C111 C43 121.6(8) . . ?
N204 C111 C43 119.9(8) . . ?
N111 C112 C73 101.3(11) . . ?
N111 C112 C113 113.9(9) . . ?
C73 C112 C113 114.8(10) . . ?
O104 C113 N112 122.4(9) . . ?
O104 C113 C112 116.2(11) . . ?
N112 C113 C112 121.3(11) . . ?
N18 C114 C130 113.1(7) . . ?
N18 C114 C131 112.4(7) . . ?
C130 C114 C131 108.8(8) . . ?
O106 C115 N18 119.1(10) . . ?
O106 C115 C116 120.7(9) . . ?
N18 C115 C116 120.2(9) . . ?
C115 C116 C117 111.3(8) . . ?
C118 C117 C116 116.2(8) . . ?
N112 C118 C117 108.7(8) . . ?
N112 C118 C119 111.0(8) . . ?
C117 C118 C119 111.6(8) . . ?
O111 C119 N2 123.7(9) . . ?
O111 C119 C118 119.1(8) . . ?
N2 C119 C118 117.1(8) . . ?
N2 C120 C121 110.2(7) . . ?
N2 C120 C122 112.6(7) . . ?
C121 C120 C122 111.8(8) . . ?
O110 C122 N132 123.2(8) . . ?
O110 C122 C120 120.2(8) . . ?
N132 C122 C120 116.5(7) . . ?
N132 C123 C124 115.5(7) . . ?
C125 C124 C123 115.1(7) . . ?
C124 C125 C126 112.3(7) . . ?
C125 C126 C127 113.7(7) . . ?
N110 C127 C128 110.8(7) . . ?
N110 C127 C126 109.6(6) . . ?
C128 C127 C126 106.2(7) . . ?
O109 C128 N121 122.2(8) . . ?
O109 C128 C127 121.7(7) . . ?
N121 C128 C127 115.6(7) . . ?
N105 C129 C140 116.4(7) . . ?
O105 C130 N105 123.0(8) . . ?
O105 C130 C114 119.0(8) . . ?
N105 C130 C114 117.9(8) . . ?
C132 C131 C114 115.6(9) . . ?
C133 C132 C131 115.6(9) . . ?
C133 C132 C72 111.2(10) . . ?
C131 C132 C72 108.4(11) . . ?
O108 C140 N110 123.3(7) . . ?
O108 C140 C129 120.0(7) . . ?
N110 C140 C129 116.7(7) . . ?
C73 C141 C110 100.0(12) . . ?
C202 C201 O201 119.0(8) . . ?
C202 C201 C206 119.1(8) . . ?
O201 C201 C206 121.9(8) . . ?
C201 C202 C203 121.1(9) . . ?
C202 C203 C204 122.5(9) . . ?
C205 C204 C203 115.3(8) . . ?
C205 C204 C207 121.6(8) . . ?
C203 C204 C207 123.1(8) . . ?
C206 C205 C204 122.6(9) . . ?
C205 C206 C201 119.3(8) . . ?
C204 C207 C208 112.5(7) . . ?
N201 C208 C209 109.6(6) . . ?
N201 C208 C207 109.3(6) . . ?
C209 C208 C207 109.1(7) . . ?
O203 C209 N211 121.8(8) . . ?
O203 C209 C208 119.7(8) . . ?
N211 C209 C208 118.6(8) . . ?
N211 C210 C211 101.4(9) . . ?
C212 C211 C210 104.2(11) . . ?
C213 C212 C211 103.6(11) . . ?
N211 C213 C212 103.2(9) . . ?
N211 C213 C214 115.0(7) . . ?
C212 C213 C214 111.3(8) . . ?
O205 C214 N203 122.3(8) . . ?
O205 C214 C213 119.3(8) . . ?
N203 C214 C213 118.4(8) . . ?
N203 C215 C44 109.9(7) . . ?
N203 C215 C216 113.3(7) . . ?
C44 C215 C216 112.8(7) . . ?
O206 C216 N202 123.5(9) . . ?
O206 C216 C215 120.1(9) . . ?
N202 C216 C215 116.4(8) . . ?
N202 C217 C62 108.9(8) . . ?
N202 C217 C232 113.3(7) . . ?
C62 C217 C232 111.4(8) . . ?
N205 C218 C219 113.2(7) . . ?
C220 C219 C218 115.6(7) . . ?
C219 C220 C221 113.0(7) . . ?
C222 C221 C220 113.5(7) . . ?
N207 C222 C223 110.5(7) . . ?
N207 C222 C221 109.6(6) . . ?
C223 C222 C221 107.5(6) . . ?
O208 C223 N201 121.6(7) . . ?
O208 C223 C222 122.2(7) . . ?
N201 C223 C222 116.1(7) . . ?
O211 C224 N207 123.9(7) . . ?
O211 C224 C225 119.0(7) . . ?
N207 C224 C225 117.1(7) . . ?
N206 C225 C224 115.7(7) . . ?
O210 C226 N206 121.1(9) . . ?
O210 C226 C227 121.2(8) . . ?
N206 C226 C227 117.7(9) . . ?
N204 C227 C226 113.6(7) . . ?
N204 C227 C228 110.5(7) . . ?
C226 C227 C228 109.9(8) . . ?
C229 C228 C227 114.5(9) . . ?
C231 C229 C230 110.0(9) . . ?
C231 C229 C228 110.5(10) . . ?
C230 C229 C228 111.4(9) . . ?
O207 C232 N205 122.4(9) . . ?
O207 C232 C217 118.2(8) . . ?
N205 C232 C217 119.3(7) . . ?
C119 N2 C120 121.6(7) . . ?
C115 N18 C114 121.6(8) . . ?
C130 N105 C129 122.5(8) . . ?
C140 N110 C127 122.7(7) . . ?
C128 N121 C108 121.0(7) . . ?
C122 N132 C123 121.9(7) . . ?
C223 N201 C208 121.5(7) . . ?
C216 N202 C217 120.5(7) . . ?
C214 N203 C215 121.7(8) . . ?
C111 N204 C227 122.3(7) . . ?
C232 N205 C218 122.0(7) . . ?
C226 N206 C225 123.0(8) . . ?
C224 N207 C222 123.6(7) . . ?
C113 N112 C118 122.2(9) . . ?
C109 N111 C110 128.2(9) . . ?
C109 N111 C112 119.3(9) . . ?
C110 N111 C112 112.4(8) . . ?
C209 N211 C210 127.0(7) . . ?
C209 N211 C213 120.4(8) . . ?
C210 N211 C213 112.3(7) . . ?

# The following lines are used to test the character set of files sent by
# network email or other means. They are not part of the CIF data set
# abcdefghijklmnopqrstuvwxyzABCDEFGHIJKLMNOPQRSTUVWXYZ0123456789
# !@#$%^&*()_+{}:"~<>?|\-=[];'`,./

# END of CIF
####################################################################### 
# 
# This file contains crystal structure data downloaded from the 
# Cambridge Structural Database (CSD) hosted by the Cambridge 
# Crystallographic Data Centre (CCDC).
# 
# Full information about CCDC data access policies and citation 
# guidelines are available at http://www.ccdc.cam.ac.uk/access/V1 
# 
# Audit and citation data items may have been added by the CCDC. 
# Please retain this information to preserve the provenance of 
# this file and to allow appropriate attribution of the data. 
# 
#######################################################################

data_13jlr009
_database_code_depnum_ccdc_archive 'CCDC 1063799'
_audit_update_record             
;
2015-05-07 deposited with the CCDC.
2015-07-13 downloaded from the CCDC.
;

_audit_creation_date             2013-11-25T10:55:59-00:00
_audit_creation_method           'WinGX routine CIF_UPDATE'

#----------------------------------------------------------------------------#
#                   CHEMICAL INFORMATION                                     #
#----------------------------------------------------------------------------#

_chemical_name_systematic        
;
 ?
;
_chemical_formula_sum            'C39 H64 N8 O12'
_chemical_formula_weight         836.98
_chemical_absolute_configuration syn

#----------------------------------------------------------------------------#
#                   UNIT CELL INFORMATION                                    #
#----------------------------------------------------------------------------#

_symmetry_cell_setting           monoclinic
_symmetry_space_group_name_H-M   'P 21'
_symmetry_space_group_name_Hall  'P 2yb'
_symmetry_Int_Tables_number      4
loop_
_symmetry_equiv_pos_as_xyz
'x, y, z'
'-x, y+1/2, -z'

_cell_length_a                   9.769(5)
_cell_length_b                   13.318(5)
_cell_length_c                   17.543(5)
_cell_angle_alpha                90.000(5)
_cell_angle_beta                 103.191(5)
_cell_angle_gamma                90.000(5)
_cell_volume                     2222.2(15)
_cell_formula_units_Z            2
_cell_measurement_temperature    173(2)
_cell_measurement_reflns_used    6282
_cell_measurement_theta_min      2.127
_cell_measurement_theta_max      25.935

#----------------------------------------------------------------------------#
#                   CRYSTAL INFORMATION                                      #
#----------------------------------------------------------------------------#

_exptl_crystal_description       prism
_exptl_crystal_size_max          0.3124
_exptl_crystal_size_mid          0.1804
_exptl_crystal_size_min          0.1192
_exptl_crystal_density_diffrn    1.251
_exptl_crystal_F_000             900
loop_
_exptl_crystal_face_index_h
_exptl_crystal_face_index_k
_exptl_crystal_face_index_l
_exptl_crystal_face_perp_dist
0 0 6 0.063
0 0 -6 0.0968
2 -3 -2 0.1663
-2 -1 -3 0.1352
2 1 3 0.1202
0 3 -2 0.08
0 5 9 0.0596
0 -5 -9 0.0596
5 5 2 0.1195
0 16 -13 0.0638
0 -15 16 0.1035
-2 0 0 0.1211
7 -1 -2 0.1559

_exptl_special_details           
;
 ?
;

#----------------------------------------------------------------------------#
#                   ABSORPTION CORRECTION                                    #
#----------------------------------------------------------------------------#

_exptl_absorpt_coefficient_mu    0.093
_exptl_absorpt_correction_type   gaussian
_exptl_absorpt_process_details   
;
        CrysAlisPro, Agilent Technologies,
        Version 1.171.36.32 (release 02-08-2013 CrysAlis171 .NET)
        (compiled Aug  2 2013,16:46:58)
Numerical absorption correction based on gaussian integration over
                        a multifaceted crystal model
;
_exptl_absorpt_correction_T_min  0.786
_exptl_absorpt_correction_T_max  1

#----------------------------------------------------------------------------#
#                   DATA COLLECTION                                          #
#----------------------------------------------------------------------------#

_diffrn_ambient_temperature      173(2)
_diffrn_radiation_wavelength     0.71069
_diffrn_radiation_type           MoK\a
_diffrn_radiation_monochromator  mirror
_diffrn_detector_area_resol_mean 16.0965
_diffrn_orient_matrix_ub_11      0.0003541
_diffrn_orient_matrix_ub_12      0.0475608
_diffrn_orient_matrix_ub_13      0.0182487
_diffrn_orient_matrix_ub_21      0.0546873
_diffrn_orient_matrix_ub_22      0.0161793
_diffrn_orient_matrix_ub_23      -0.0177014
_diffrn_orient_matrix_ub_31      -0.0508255
_diffrn_orient_matrix_ub_32      0.0177402
_diffrn_orient_matrix_ub_33      -0.0327667
_diffrn_measurement_device_type  'SuperNova, Single source at offset, Eos'
_diffrn_measurement_method       '\w scans'
_diffrn_reflns_av_R_equivalents  0.0286
_diffrn_reflns_av_unetI/netI     0.0486
_diffrn_reflns_number            17813
_diffrn_reflns_limit_h_min       -12
_diffrn_reflns_limit_h_max       12
_diffrn_reflns_limit_k_min       -16
_diffrn_reflns_limit_k_max       16
_diffrn_reflns_limit_l_min       -21
_diffrn_reflns_limit_l_max       21
_diffrn_reflns_theta_min         1.939
_diffrn_reflns_theta_max         27.235
_diffrn_reflns_theta_full        25
_diffrn_measured_fraction_theta_full 0.998
_diffrn_measured_fraction_theta_max 0.911
_diffrn_reflns_Laue_measured_fraction_full 0.998
_diffrn_reflns_Laue_measured_fraction_max 0.911
_diffrn_reflns_point_group_measured_fraction_full 0.968
_diffrn_reflns_point_group_measured_fraction_max 0.855
_reflns_number_total             8517
_reflns_number_gt                7513
_reflns_threshold_expression     'I > 2\s(I)'

#----------------------------------------------------------------------------#
#                   COMPUTER PROGRAMS USED                                   #
#----------------------------------------------------------------------------#

_computing_data_collection       
;
        CrysAlisPro, Agilent Technologies,
        Version 1.171.36.32 (release 02-08-2013 CrysAlis171 .NET)
        (compiled Aug  2 2013,16:46:58)
;
_computing_cell_refinement       
;
        CrysAlisPro, Agilent Technologies,
        Version 1.171.36.32 (release 02-08-2013 CrysAlis171 .NET)
        (compiled Aug  2 2013,16:46:58)
;
_computing_data_reduction        
;
        CrysAlisPro, Agilent Technologies,
        Version 1.171.36.32 (release 02-08-2013 CrysAlis171 .NET)
        (compiled Aug  2 2013,16:46:58)
;
_computing_structure_refinement  'SHELXL-2013 (Sheldrick, 2013)'

#----------------------------------------------------------------------------#
#                   STRUCTURE SOLUTION
#----------------------------------------------------------------------------#

_atom_sites_solution_hydrogens   mixed

#----------------------------------------------------------------------------#
#                   REFINEMENT INFORMATION                                   #
#----------------------------------------------------------------------------#

_refine_special_details          
;
 ?
;
_refine_ls_structure_factor_coef Fsqd
_refine_ls_matrix_type           full
_refine_ls_weighting_scheme      calc
_refine_ls_weighting_details     
'w=1/[\s^2^(Fo^2^)+(0.0692P)^2^+1.5426P] where P=(Fo^2^+2Fc^2^)/3'
_refine_ls_hydrogen_treatment    constr
_refine_ls_extinction_method     none
_refine_ls_number_reflns         8517
_refine_ls_number_parameters     539
_refine_ls_number_restraints     1
_refine_ls_R_factor_all          0.0658
_refine_ls_R_factor_gt           0.0571
_refine_ls_wR_factor_ref         0.1496
_refine_ls_wR_factor_gt          0.1425
_refine_ls_goodness_of_fit_ref   1.039
_refine_ls_restrained_S_all      1.039
_refine_ls_shift/su_max          0.001
_refine_ls_shift/su_mean         0
_refine_ls_abs_structure_details 
;
 Flack x determined using 3006 quotients [(I+)-(I-)]/[(I+)+(I-)]
 (Parsons and Flack (2004), Acta Cryst. A60, s61).
;
_refine_ls_abs_structure_Flack   -0.2(5)
_refine_diff_density_max         0.662
_refine_diff_density_min         -0.667
_refine_diff_density_rms         0.053

#----------------------------------------------------------------------------#
#                   ATOMIC TYPES, COORDINATES AND THERMAL PARAMETERS         #
#----------------------------------------------------------------------------#

loop_
_atom_type_symbol
_atom_type_description
_atom_type_scat_dispersion_real
_atom_type_scat_dispersion_imag
_atom_type_scat_source
C C 0.0033 0.0016 'International Tables Vol C Tables 4.2.6.8 and 6.1.1.4'
H H 0 0 'International Tables Vol C Tables 4.2.6.8 and 6.1.1.4'
N N 0.0061 0.0033 'International Tables Vol C Tables 4.2.6.8 and 6.1.1.4'
O O 0.0106 0.006 'International Tables Vol C Tables 4.2.6.8 and 6.1.1.4'

loop_
_atom_site_label
_atom_site_type_symbol
_atom_site_fract_x
_atom_site_fract_y
_atom_site_fract_z
_atom_site_U_iso_or_equiv
_atom_site_adp_type
_atom_site_occupancy
_atom_site_calc_flag
_atom_site_disorder_assembly
_atom_site_disorder_group
C1 C 0.9374(5) -0.0520(3) 0.4279(2) 0.0293(9) Uani 1 d . .
C2 C 1.0437(5) 0.0174(3) 0.4580(2) 0.0281(9) Uani 1 d . .
H2 H 1.1326 -0.0053 0.4869 0.034 Uiso 1 calc . .
C3 C 1.0193(5) 0.1190(3) 0.4457(2) 0.0270(9) Uani 1 d . .
H3 H 1.092 0.1652 0.4671 0.032 Uiso 1 calc . .
C4 C 0.8910(4) 0.1555(3) 0.4028(2) 0.0238(8) Uani 1 d . .
C5 C 0.7870(5) 0.0858(3) 0.3734(3) 0.0314(10) Uani 1 d . .
H5 H 0.6989 0.1087 0.3436 0.038 Uiso 1 calc . .
C6 C 0.8077(5) -0.0171(4) 0.3861(3) 0.0376(11) Uani 1 d . .
H6 H 0.7336 -0.063 0.3664 0.045 Uiso 1 calc . .
C7 C 0.8625(4) 0.2658(3) 0.3901(2) 0.0243(9) Uani 1 d . .
H7A H 0.8495 0.2955 0.4398 0.029 Uiso 1 calc . .
H7B H 0.773 0.2742 0.3507 0.029 Uiso 1 calc . .
C8 C 0.9771(4) 0.3249(3) 0.3631(2) 0.0233(8) Uani 1 d . .
H8 H 1.0627 0.3227 0.407 0.028 Uiso 1 calc . .
C9 C 1.0179(4) 0.2767(3) 0.2919(2) 0.0221(8) Uani 1 d . .
C10 C 0.7821(4) 0.3165(3) 0.2006(2) 0.0286(9) Uani 1 d . .
H10A H 0.7759 0.3855 0.2205 0.034 Uiso 1 calc . .
H10B H 0.718 0.2722 0.2215 0.034 Uiso 1 calc . .
C11 C 0.7481(5) 0.3144(3) 0.1115(3) 0.0305(9) Uani 1 d . .
H11A H 0.7759 0.3782 0.0903 0.037 Uiso 1 calc . .
H11B H 0.6464 0.3033 0.0901 0.037 Uiso 1 calc . .
C12 C 0.8342(5) 0.2269(4) 0.0915(3) 0.0328(10) Uani 1 d . .
H12A H 0.856 0.2369 0.0396 0.039 Uiso 1 calc . .
H12B H 0.7825 0.1629 0.0909 0.039 Uiso 1 calc . .
C13 C 0.9694(4) 0.2261(3) 0.1563(2) 0.0247(8) Uani 1 d . .
H13 H 0.9942 0.1551 0.1722 0.03 Uiso 1 calc . .
C14 C 1.0935(4) 0.2749(3) 0.1317(2) 0.0247(9) Uani 1 d . .
C15 C 1.2327(4) 0.4264(3) 0.1284(2) 0.0248(9) Uani 1 d . .
H15 H 1.2463 0.4004 0.0772 0.03 Uiso 1 calc . .
C16 C 1.3710(4) 0.4157(3) 0.1888(2) 0.0256(9) Uani 1 d . .
C17 C 1.4914(4) 0.3700(3) 0.3206(3) 0.0285(9) Uani 1 d . .
H17 H 1.5681 0.3439 0.2968 0.034 Uiso 1 calc . .
C18 C 1.4703(5) 0.2942(4) 0.3820(3) 0.0425(12) Uani 1 d . .
H18A H 1.3871 0.3127 0.4013 0.064 Uiso 1 calc . .
H18B H 1.5532 0.294 0.4257 0.064 Uiso 1 calc . .
H18C H 1.4571 0.2271 0.3586 0.064 Uiso 1 calc . .
C19 C 1.5417(4) 0.4703(3) 0.3605(2) 0.0288(9) Uani 1 d . .
C21 C 1.4790(5) 0.6277(4) 0.4164(3) 0.0362(11) Uani 1 d . .
H21A H 1.5721 0.6524 0.4113 0.043 Uiso 1 calc . .
H21B H 1.4855 0.6115 0.4722 0.043 Uiso 1 calc . .
C22 C 1.3709(5) 0.7095(4) 0.3912(3) 0.0348(10) Uani 1 d . .
H22A H 1.3621 0.7233 0.3348 0.042 Uiso 1 calc . .
H22B H 1.4049 0.7716 0.4204 0.042 Uiso 1 calc . .
C23 C 1.2229(4) 0.6830(3) 0.4048(3) 0.0294(9) Uani 1 d . .
H23A H 1.2291 0.6175 0.4321 0.035 Uiso 1 calc . .
H23B H 1.1972 0.7341 0.4401 0.035 Uiso 1 calc . .
C24 C 1.1058(5) 0.6772(3) 0.3313(3) 0.0278(9) Uani 1 d . .
H24A H 1.1443 0.6517 0.2875 0.033 Uiso 1 calc . .
H24B H 1.068 0.7454 0.3173 0.033 Uiso 1 calc . .
C25 C 0.9874(4) 0.6088(3) 0.3427(2) 0.0244(8) Uani 1 d . .
H25 H 0.9699 0.623 0.3956 0.029 Uiso 1 calc . .
C26 C 1.0298(4) 0.4980(3) 0.3410(2) 0.0232(8) Uani 1 d . .
C27 C 0.7538(5) 0.6847(3) 0.2987(3) 0.0281(9) Uani 1 d . .
C28 C 0.6185(5) 0.6923(4) 0.2358(3) 0.0358(11) Uani 1 d . .
H28A H 0.5395 0.671 0.2587 0.043 Uiso 1 calc . .
H28B H 0.603 0.7637 0.2206 0.043 Uiso 1 calc . .
C30 C 0.6783(5) 0.6672(3) 0.1102(3) 0.0325(10) Uani 1 d . .
C31 C 0.6774(4) 0.5948(3) 0.0436(2) 0.0279(9) Uani 1 d . .
H31 H 0.6526 0.5264 0.0596 0.034 Uiso 1 calc . .
C32 C 0.5703(5) 0.6256(4) -0.0305(3) 0.0365(11) Uani 1 d . .
H32A H 0.4779 0.636 -0.0174 0.044 Uiso 1 calc . .
H32B H 0.5996 0.6903 -0.0495 0.044 Uiso 1 calc . .
C33 C 0.5544(7) 0.5487(5) -0.0949(4) 0.0609(17) Uani 1 d . .
H33 H 0.6502 0.5282 -0.1003 0.073 Uiso 1 calc . .
C34 C 0.4739(7) 0.5923(7) -0.1732(4) 0.073(2) Uani 1 d . .
H34A H 0.3777 0.6088 -0.1698 0.109 Uiso 1 calc . .
H34B H 0.4712 0.5427 -0.2148 0.109 Uiso 1 calc . .
H34C H 0.5213 0.6532 -0.1851 0.109 Uiso 1 calc . .
C35 C 0.9301(5) 0.5612(3) 0.0828(2) 0.0273(9) Uani 1 d . .
C36 C 0.4789(13) 0.4576(7) -0.0758(6) 0.142(6) Uani 1 d . .
H36A H 0.514 0.4402 -0.0205 0.213 Uiso 1 calc . .
H36B H 0.4953 0.4013 -0.1085 0.213 Uiso 1 calc . .
H36C H 0.3778 0.4715 -0.0858 0.213 Uiso 1 calc . .
C45 C 1.1985(5) 0.5392(3) 0.1192(3) 0.0313(10) Uani 1 d . .
H45A H 1.1858 0.5654 0.17 0.038 Uiso 1 calc . .
H45B H 1.28 0.5744 0.1069 0.038 Uiso 1 calc . .
C48 C 1.0682(5) 0.5645(4) 0.0564(3) 0.0429(13) Uani 1 d . .
H48A H 1.0619 0.5168 0.0124 0.051 Uiso 1 calc . .
H48B H 1.0798 0.6326 0.0362 0.051 Uiso 1 calc . .
N1 N 0.9282(4) 0.2787(2) 0.22134(19) 0.0235(7) Uani 1 d . .
N2 N 1.1171(3) 0.3722(2) 0.14832(19) 0.0220(7) Uani 1 d . .
H2A H 1.0603 0.4045 0.1722 0.026 Uiso 1 calc . .
N3 N 1.3653(4) 0.3780(3) 0.2587(2) 0.0253(7) Uani 1 d . .
H3A H 1.2843 0.3578 0.2671 0.03 Uiso 1 calc . .
N4 N 0.8180(4) 0.5911(3) 0.0280(2) 0.0308(8) Uani 1 d . .
H4 H 0.8294 0.6089 -0.0185 0.037 Uiso 1 calc . .
N5 N 0.6139(4) 0.6340(3) 0.1658(2) 0.0318(8) Uani 1 d . .
H5A H 0.5687 0.5763 0.1594 0.038 Uiso 1 calc . .
N6 N 0.9358(4) 0.4298(2) 0.35197(19) 0.0227(7) Uani 1 d . .
H6A H 0.8495 0.4482 0.3525 0.027 Uiso 1 calc . .
N7 N 1.4436(4) 0.5359(3) 0.3692(2) 0.0319(8) Uani 1 d . .
H7 H 1.3552 0.5241 0.3461 0.038 Uiso 1 calc . .
N12 N 0.8555(4) 0.6248(2) 0.2851(2) 0.0258(7) Uani 1 d . .
H12 H 0.8424 0.5938 0.2397 0.031 Uiso 1 calc . .
O1 O 0.9669(4) -0.1506(2) 0.4424(2) 0.0412(8) Uani 1 d . .
H1 H 0.8989 -0.1855 0.4187 0.062 Uiso 1 calc . .
O2 O 1.1347(3) 0.2361(2) 0.30072(17) 0.0278(6) Uani 1 d . .
O3 O 1.1470(3) 0.4730(2) 0.33132(19) 0.0333(7) Uani 1 d . .
O4 O 1.1678(3) 0.2243(2) 0.0986(2) 0.0388(8) Uani 1 d . .
O5 O 1.4821(3) 0.4448(2) 0.17393(19) 0.0353(7) Uani 1 d . .
O6 O 1.6683(3) 0.4850(3) 0.3857(2) 0.0391(8) Uani 1 d . .
O7 O 0.7347(4) 0.7502(3) 0.1144(2) 0.0481(9) Uani 1 d . .
O8 O 0.9204(3) 0.5336(2) 0.14792(16) 0.0286(6) Uani 1 d . .
O9 O 0.7623(3) 0.7333(2) 0.35979(19) 0.0361(7) Uani 1 d . .
C1S C 1.3185(11) 0.0031(8) 0.3431(6) 0.105(3) Uani 1 d . .
C2S C 0.969(3) 0.9504(11) 0.1959(11) 0.307(19) Uani 1 d . .
C3S C 1.233(2) 0.8198(11) 0.1338(17) 0.247(14) Uani 1 d . .
O1S O 1.2701(8) 0.0565(4) 0.2727(4) 0.103(2) Uani 1 d . .
H1S H 1.2328 0.1105 0.2821 0.155 Uiso 1 calc . .
O2S O 0.9119(10) 0.9100(9) 0.1224(12) 0.292(10) Uani 1 d . .
H2S H 0.8517 0.8663 0.1262 0.438 Uiso 1 calc . .
O3S O 1.085(4) 0.8298(13) 0.0664(7) 0.51(3) Uani 1 d . .
H3S H 1.0263 0.788 0.0756 0.759 Uiso 1 calc . .
H1S1 H 1.3947 -0.0385 0.3369 0.759 Uiso 1 d . .
H1S2 H 1.2423 -0.0373 0.3516 0.759 Uiso 1 d . .
H1S3 H 1.3474 0.0498 0.3841 0.759 Uiso 1 d . .
H2S1 H 1.0642 0.9597 0.2033 0.759 Uiso 1 d . .
H2S2 H 0.9468 0.9036 0.2344 0.759 Uiso 1 d . .
H2S3 H 0.9196 1.0124 0.2002 0.759 Uiso 1 d . .
H3S1 H 1.2477 0.8812 0.1614 0.759 Uiso 1 d . .
H3S2 H 1.3063 0.8075 0.1068 0.759 Uiso 1 d . .
H3S3 H 1.2226 0.7654 0.1662 0.759 Uiso 1 d . .

loop_
_atom_site_aniso_label
_atom_site_aniso_U_11
_atom_site_aniso_U_22
_atom_site_aniso_U_33
_atom_site_aniso_U_23
_atom_site_aniso_U_13
_atom_site_aniso_U_12
C1 0.037(3) 0.025(2) 0.024(2) 0.0015(16) 0.0038(18) 0.0021(18)
C2 0.029(2) 0.030(2) 0.025(2) 0.0067(17) 0.0052(17) 0.0041(18)
C3 0.027(2) 0.030(2) 0.024(2) 0.0025(17) 0.0036(17) -0.0026(18)
C4 0.025(2) 0.025(2) 0.022(2) 0.0006(16) 0.0079(16) -0.0006(16)
C5 0.025(2) 0.031(2) 0.034(2) 0.0003(18) -0.0013(19) 0.0016(18)
C6 0.035(3) 0.030(2) 0.042(3) 0.000(2) -0.003(2) -0.005(2)
C7 0.025(2) 0.025(2) 0.024(2) 0.0026(16) 0.0095(17) 0.0006(17)
C8 0.023(2) 0.024(2) 0.024(2) 0.0024(16) 0.0074(16) 0.0032(17)
C9 0.024(2) 0.0171(17) 0.027(2) 0.0015(15) 0.0090(16) -0.0008(16)
C10 0.025(2) 0.030(2) 0.032(2) -0.0048(18) 0.0089(18) 0.0013(18)
C11 0.026(2) 0.035(2) 0.029(2) -0.0033(18) 0.0044(18) 0.0007(19)
C12 0.029(2) 0.037(2) 0.032(2) -0.0089(19) 0.0054(18) -0.004(2)
C13 0.027(2) 0.024(2) 0.025(2) -0.0053(16) 0.0095(17) -0.0031(17)
C14 0.025(2) 0.030(2) 0.0206(19) -0.0042(16) 0.0070(16) -0.0015(18)
C15 0.023(2) 0.030(2) 0.024(2) -0.0009(17) 0.0103(17) -0.0012(17)
C16 0.024(2) 0.0224(19) 0.032(2) -0.0039(17) 0.0094(18) 0.0014(17)
C17 0.019(2) 0.036(2) 0.030(2) 0.0017(18) 0.0052(17) 0.0038(18)
C18 0.035(3) 0.048(3) 0.043(3) 0.015(2) 0.005(2) 0.001(2)
C19 0.023(2) 0.041(2) 0.024(2) 0.0030(18) 0.0077(17) 0.0030(19)
C21 0.025(2) 0.048(3) 0.036(2) -0.013(2) 0.0070(19) -0.003(2)
C22 0.031(2) 0.034(2) 0.041(3) -0.004(2) 0.014(2) -0.0029(19)
C23 0.026(2) 0.034(2) 0.029(2) -0.0052(18) 0.0076(18) -0.0001(19)
C24 0.029(2) 0.024(2) 0.031(2) 0.0029(17) 0.0081(18) 0.0004(17)
C25 0.024(2) 0.025(2) 0.025(2) -0.0025(16) 0.0074(16) -0.0007(17)
C26 0.024(2) 0.024(2) 0.020(2) -0.0003(15) 0.0043(16) 0.0012(16)
C27 0.027(2) 0.023(2) 0.036(2) 0.0010(18) 0.0105(19) -0.0035(17)
C28 0.027(2) 0.041(3) 0.039(3) -0.001(2) 0.007(2) 0.007(2)
C30 0.026(2) 0.030(2) 0.039(3) 0.0074(19) 0.0024(19) 0.0006(19)
C31 0.019(2) 0.031(2) 0.032(2) 0.0098(18) 0.0018(17) 0.0004(17)
C32 0.022(2) 0.045(3) 0.039(3) 0.009(2) 0.0002(19) 0.005(2)
C33 0.054(4) 0.062(4) 0.051(3) -0.011(3) -0.019(3) 0.013(3)
C34 0.060(4) 0.113(6) 0.040(3) -0.004(3) 0.000(3) 0.030(4)
C35 0.027(2) 0.025(2) 0.028(2) 0.0063(17) 0.0041(17) -0.0002(17)
C36 0.194(12) 0.069(5) 0.107(7) 0.010(5) -0.082(8) -0.046(7)
C45 0.025(2) 0.029(2) 0.040(2) 0.0074(19) 0.0090(19) -0.0026(18)
C48 0.037(3) 0.051(3) 0.044(3) 0.024(2) 0.015(2) 0.007(2)
N1 0.0246(18) 0.0236(16) 0.0241(17) -0.0020(13) 0.0091(14) 0.0013(14)
N2 0.0220(18) 0.0240(17) 0.0221(17) -0.0013(13) 0.0091(14) 0.0001(14)
N3 0.0175(17) 0.0323(18) 0.0269(18) -0.0004(15) 0.0065(14) 0.0005(14)
N4 0.0256(19) 0.037(2) 0.0293(19) 0.0106(16) 0.0056(15) 0.0028(16)
N5 0.0220(19) 0.039(2) 0.034(2) 0.0022(16) 0.0050(15) -0.0031(16)
N6 0.0203(18) 0.0228(17) 0.0264(17) -0.0007(14) 0.0085(14) 0.0005(13)
N7 0.0184(18) 0.041(2) 0.036(2) -0.0066(17) 0.0051(15) 0.0001(16)
N12 0.0247(18) 0.0238(17) 0.0272(18) -0.0015(14) 0.0025(14) 0.0021(14)
O1 0.047(2) 0.0244(15) 0.047(2) 0.0003(14) -0.0011(16) 0.0035(15)
O2 0.0266(16) 0.0277(15) 0.0311(16) 0.0037(12) 0.0106(12) 0.0064(13)
O3 0.0267(17) 0.0270(15) 0.052(2) -0.0015(14) 0.0208(14) 0.0010(13)
O4 0.0368(18) 0.0368(17) 0.050(2) -0.0168(15) 0.0244(16) -0.0063(15)
O5 0.0230(16) 0.0418(18) 0.0432(19) 0.0091(15) 0.0117(14) -0.0016(14)
O6 0.0191(16) 0.050(2) 0.0467(19) -0.0101(16) 0.0044(14) 0.0010(15)
O7 0.054(2) 0.0319(18) 0.059(2) 0.0055(16) 0.0130(18) -0.0076(16)
O8 0.0268(16) 0.0319(15) 0.0280(16) 0.0073(13) 0.0081(12) 0.0038(13)
O9 0.0355(18) 0.0300(16) 0.0451(19) -0.0121(15) 0.0141(15) 0.0000(14)
C1S 0.103(7) 0.099(7) 0.116(7) 0.031(6) 0.032(6) 0.031(6)
C2S 0.47(4) 0.101(10) 0.215(17) -0.081(11) -0.21(2) 0.109(16)
C3S 0.31(2) 0.089(9) 0.45(4) -0.059(15) 0.31(3) -0.052(13)
O1S 0.132(5) 0.070(4) 0.123(5) -0.002(3) 0.060(4) 0.032(4)
O2S 0.088(6) 0.177(10) 0.58(3) 0.206(15) 0.005(10) -0.056(6)
O3S 1.23(8) 0.196(15) 0.103(9) 0.017(8) 0.18(2) 0.25(3)


#----------------------------------------------------------------------------#
#                   MOLECULAR GEOMETRY                                       #
#----------------------------------------------------------------------------#

_geom_special_details            
;
 All esds (except the esd in the dihedral angle between two l.s. planes)
 are estimated using the full covariance matrix.  The cell esds are taken
 into account individually in the estimation of esds in distances, angles
 and torsion angles; correlations between esds in cell parameters are only
 used when they are defined by crystal symmetry.  An approximate (isotropic)
 treatment of cell esds is used for estimating esds involving l.s. planes.
;
loop_
_geom_bond_atom_site_label_1
_geom_bond_atom_site_label_2
_geom_bond_distance
_geom_bond_site_symmetry_2
_geom_bond_publ_flag
C1 O1 1.356(5) . ?
C1 C6 1.391(7) . ?
C1 C2 1.400(6) . ?
C2 C3 1.382(6) . ?
C3 C4 1.394(6) . ?
C4 C5 1.386(6) . ?
C4 C7 1.503(6) . ?
C5 C6 1.395(6) . ?
C7 C8 1.529(6) . ?
C8 N6 1.455(5) . ?
C8 C9 1.535(5) . ?
C9 O2 1.240(5) . ?
C9 N1 1.343(5) . ?
C10 N1 1.479(6) . ?
C10 C11 1.522(6) . ?
C11 C12 1.525(6) . ?
C12 C13 1.534(6) . ?
C13 N1 1.471(5) . ?
C13 C14 1.523(6) . ?
C14 O4 1.229(5) . ?
C14 N2 1.336(5) . ?
C15 N2 1.449(5) . ?
C15 C16 1.522(6) . ?
C15 C45 1.539(6) . ?
C16 O5 1.235(5) . ?
C16 N3 1.337(5) . ?
C17 N3 1.449(5) . ?
C17 C18 1.524(6) . ?
C17 C19 1.535(6) . ?
C19 O6 1.230(5) . ?
C19 N7 1.332(6) . ?
C21 N7 1.472(6) . ?
C21 C22 1.511(7) . ?
C22 C23 1.559(6) . ?
C23 C24 1.518(6) . ?
C24 C25 1.520(6) . ?
C25 N12 1.460(5) . ?
C25 C26 1.534(6) . ?
C26 O3 1.241(5) . ?
C26 N6 1.337(5) . ?
C27 O9 1.239(5) . ?
C27 N12 1.337(5) . ?
C27 C28 1.520(6) . ?
C28 N5 1.444(6) . ?
C30 O7 1.230(6) . ?
C30 N5 1.350(6) . ?
C30 C31 1.515(7) . ?
C31 N4 1.461(5) . ?
C31 C32 1.526(6) . ?
C32 C33 1.507(8) . ?
C33 C36 1.498(12) . ?
C33 C34 1.532(8) . ?
C35 O8 1.225(5) . ?
C35 N4 1.343(6) . ?
C35 C48 1.523(6) . ?
C45 C48 1.520(7) . ?
C1S O1S 1.411(11) . ?
C2S O2S 1.39(2) . ?
C3S O3S 1.65(3) . ?

loop_
_geom_angle_atom_site_label_1
_geom_angle_atom_site_label_2
_geom_angle_atom_site_label_3
_geom_angle
_geom_angle_site_symmetry_1
_geom_angle_site_symmetry_3
_geom_angle_publ_flag
O1 C1 C6 123.4(4) . . ?
O1 C1 C2 117.5(4) . . ?
C6 C1 C2 119.1(4) . . ?
C3 C2 C1 120.1(4) . . ?
C2 C3 C4 121.8(4) . . ?
C5 C4 C3 117.4(4) . . ?
C5 C4 C7 120.3(4) . . ?
C3 C4 C7 122.3(4) . . ?
C4 C5 C6 122.1(4) . . ?
C1 C6 C5 119.6(4) . . ?
C4 C7 C8 115.1(3) . . ?
N6 C8 C7 109.6(3) . . ?
N6 C8 C9 114.1(3) . . ?
C7 C8 C9 112.5(3) . . ?
O2 C9 N1 120.8(4) . . ?
O2 C9 C8 118.9(4) . . ?
N1 C9 C8 120.4(3) . . ?
N1 C10 C11 102.6(3) . . ?
C10 C11 C12 104.3(4) . . ?
C11 C12 C13 105.2(3) . . ?
N1 C13 C14 113.1(3) . . ?
N1 C13 C12 103.3(3) . . ?
C14 C13 C12 113.2(3) . . ?
O4 C14 N2 122.9(4) . . ?
O4 C14 C13 119.6(4) . . ?
N2 C14 C13 117.5(3) . . ?
N2 C15 C16 113.7(3) . . ?
N2 C15 C45 110.4(3) . . ?
C16 C15 C45 107.6(3) . . ?
O5 C16 N3 122.3(4) . . ?
O5 C16 C15 120.4(4) . . ?
N3 C16 C15 117.3(4) . . ?
N3 C17 C18 110.5(4) . . ?
N3 C17 C19 114.0(3) . . ?
C18 C17 C19 109.6(4) . . ?
O6 C19 N7 123.1(4) . . ?
O6 C19 C17 119.5(4) . . ?
N7 C19 C17 117.3(4) . . ?
N7 C21 C22 112.1(4) . . ?
C21 C22 C23 113.7(4) . . ?
C24 C23 C22 115.3(4) . . ?
C23 C24 C25 111.6(4) . . ?
N12 C25 C24 113.6(3) . . ?
N12 C25 C26 109.1(3) . . ?
C24 C25 C26 110.9(3) . . ?
O3 C26 N6 121.5(4) . . ?
O3 C26 C25 121.5(4) . . ?
N6 C26 C25 117.0(3) . . ?
O9 C27 N12 124.1(4) . . ?
O9 C27 C28 118.0(4) . . ?
N12 C27 C28 117.9(4) . . ?
N5 C28 C27 115.8(4) . . ?
O7 C30 N5 121.9(5) . . ?
O7 C30 C31 122.8(4) . . ?
N5 C30 C31 115.3(4) . . ?
N4 C31 C30 109.0(4) . . ?
N4 C31 C32 110.0(4) . . ?
C30 C31 C32 111.6(4) . . ?
C33 C32 C31 112.9(4) . . ?
C36 C33 C32 110.8(7) . . ?
C36 C33 C34 109.2(6) . . ?
C32 C33 C34 111.1(5) . . ?
O8 C35 N4 122.2(4) . . ?
O8 C35 C48 123.7(4) . . ?
N4 C35 C48 114.1(4) . . ?
C48 C45 C15 114.7(4) . . ?
C45 C48 C35 115.2(4) . . ?
C9 N1 C13 118.0(3) . . ?
C9 N1 C10 128.5(3) . . ?
C13 N1 C10 113.0(3) . . ?
C14 N2 C15 122.4(3) . . ?
C16 N3 C17 120.6(3) . . ?
C35 N4 C31 121.6(4) . . ?
C30 N5 C28 120.5(4) . . ?
C26 N6 C8 119.6(3) . . ?
C19 N7 C21 121.7(4) . . ?
C27 N12 C25 122.5(4) . . ?

# The following lines are used to test the character set of files sent by
# network email or other means. They are not part of the CIF data set
# abcdefghijklmnopqrstuvwxyzABCDEFGHIJKLMNOPQRSTUVWXYZ0123456789
# !@#$%^&*()_+{}:"~<>?|\-=[];'`,./

# END of CIF
